# Supplementary material for: Molecular taxonomy of pancreatic neuroendocrine tumors reveals BEND2-fusions-driven transcriptional plasticity and therapeutic vulnerabilities
Source: Cell Rep Med. 2026 Mar 6;7(3):102642. doi: 10.1016/j.xcrm.2026.102642 (PMC13006400; doi:10.1016/j.xcrm.2026.102642)
Supplement: Table S1. Clinical characteristics of pNET datasets used for BEND2 fusion analysis and molecular subtype validation, related to Figure 1 [file mmc2.xlsx]

## Sheet: S1
Table S1. Clinical characteristics of pNET datasets used for BEND2 fusion analysis and molecular subtype validation. Related to Figure 1.
	BEND2 discovery and validation with clinical and prognostic relevance							Molecular subtype validation
	CHU Strasbourg (FF)	CHU Strasbourg (FFPE)	TCGA	Scarpa et al.	Williamson et al.	Pooled		Chan et al.	Alvarez et al.
No. of patients	74	13	1	98	1	187		33	83
BEND2 fusion	3 (4.1%)	1 (7.7%)	1 (100.0%)	2 (2.0%)	1 (100.0%)	8 (4.3%)		—	—
Age, median (IQR)	57 yrs (49-66)	66 yrs (58-71)	64 yrs	59 yrs (47-68)	35 yrs	59 yrs (49-68)		53 yrs (44-60)	—
Sex, %
Female	30 (40.5%)	5 (38.5%)	1 (100.0%)	35 (35.7%)	0	71 (38.0%)		17 (51.5%)	0
Male	44 (59.5%)	8 (61.5%)	0	63 (64.3%)	1 (100.0%)	116 (62.0%)		16 (48.5%)	0
Missing	0	0	0	0				0	83 (100%)
T, %
T1	18 (24.3%)	2 (15.4%)	0	13 (13.3%)	0	33 (17.6%)		3 (9.1%)	0
T2	18 (24.3%)	5 (38.5%)	1 (100.0%)	48 (49.0%)	0	72 (38.5%)		7 (21.2%)	0
T3	34 (45.9%)	2 (15.4%)	0	34 (34.7%)	0	70 (37.4%)		8 (24.2%)	0
T4	4 (5.4%)	2 (15.4%)	0	3 (3.1%)	0	9 (4.8%)		0	0
Missing	0	2 (15.4%)	0	0	1 (100%)	3 (1.6%)		15 (45.5%)	83 (100%)
N, %
N0	40 (54.1%)	1 (7.7%)	1 (100.0%)	50 (51.0%)	0	92 (49.2%)		11 (33.3%)	0
N1	34 (45.9%)	10 (76.9%)	0	46 (46.9%)	0	90 (48.1%)		8 (24.2%)	0
Missing	0	2 (15.4%)	0	2 (2.0%)	1 (100%)	5 (2.7%)		14 (42.4%)	83 (100%)
M, %
M0	51 (68.9%)	0	1 (100.0%)	80 (81.6%)	0	132 (70.6%)		9 (27.3%)	0
M1	23 (31.1%)	13 (100.0%)	0	18 (18.4%)	1 (100%)	55 (29.4%)		7 (21.2%)	0
Missing	0	0	0	0	0	0		17 (51.5%)	83 (100%)
Tumor stage, %
I	18 (24.3%)	0	1 (100.0%)	42 (42.9%)	0	61 (32.6%)		3 (9.1%)	0
II	17 (23.0%)	0	0	37 (37.8%)	0	54 (28.9%)		5 (15.2%)	0
III	16 (21.6%)	0	0	1 (1.0%)	0	17 (9.1%)		4 (12.1%)	0
IV	23 (31.1%)	13 (100.0%)	0	18 (18.4%)	1 (100%)	55 (29.4%)		7 (21.2%)	0
Missing	0	0	0	0	0	0		14 (42.4%)	83 (100%)
Grade*, %
G1	23 (31.1%)	1 (7.7%)	1 (100.0%)	36 (36.7%)	0	61 (32.6%)		22 (66.7%)	0
G2	46 (62.2%)	10 (76.9%)	0	57 (58.2%)	0	113 (60.4%)		10 (30.3%)	0
G3	4 (5.4%)	2 (15.4%)	0	5 (5.1%)	1 (100.0%)	12 (6.4%)		0	0
Missing	1 (1.4%)	0	0	0	0	1 (0.5%)		1 (3.0%)	83 (100%)
Surgical margin, %
R0	55 (74.3%)	2 (15.4%)	0	84 (85.7%)	0	141 (75.4%)		23 (69.7%)	0
R1 + R2	19 (25.7%)	1 (7.7%)	0	13 (13.3%)	0	33 (17.6%)		6 (18.2%)	0
Missing	0	10 (76.9%)	1 (100.0%)	1 (1.0%)	1 (100%)	13 (7.0%)		4 (12.1%)	83 (100%)
Functional, %
Yes	12 (16.2%)	3 (23.1%)	0	13 (13.3%)	0	28 (15.0%)		7 (21.2%)	0
No	61 (82.4%)	10 (76.9%)	1 (100.0%)	85 (86.7%)	0	157 (84.0%)		26 (78.8%)	0
Missing	1 (1.4%)	0	0	0	1 (100%)	2 (1.1%)		0	83 (100%)
ACTH-secreting
Yes	1 (1.4%)	0	0	0	0	1 (0.5%)		0	0
No	73 (98.6%)	13 (100.0%)	0	0	0	86 (46.0%)		0	0
Missing	0	0	1 (100.0%)	98 (100%)	1 (100%)	100 (53.5%)		33 (100.0%)	83 (100%)
BEND2
Fusion	3 (4.1%)	1 (7.7%)	1 (100.0%)	2 (2.0%)	1 (100.0%)	8 (4.3%)		1 (3.0%)	1 (1.2%)
Wild-type	71 (95.9%)	12 (92.3%)	0	96 (98.0%)	0	179 (95.7%)		32 (97.0%)	82 (98.8%)
*Well-differentiated G1–G3 pNETs; no NECs included
Note: Clinical variables were extracted from original publications or available annotations. Not all datasets had complete clinical or pathologic data; missing values are indicated
