# Supplementary material for: Molecular taxonomy of pancreatic neuroendocrine tumors reveals BEND2-fusions-driven transcriptional plasticity and therapeutic vulnerabilities
Source: Cell Rep Med. 2026 Mar 6;7(3):102642. doi: 10.1016/j.xcrm.2026.102642 (PMC13006400; doi:10.1016/j.xcrm.2026.102642)
Supplement: Table S2. Clinicopathological characteristics of the 75 pNET samples analyzed by RNA sequencing, related to Figure 1 [file mmc3.xlsx]

## Sheet: S2
Table S2. Clinicopathological characteristics of the 75 pNET samples analyzed by RNA sequencing. Related to Figure 1.
Bulk RNA-seq	snRNA-seq	Age	Gender	pT	pN	pM	pStage	Grade	Neoadjuvant	Surgical margin	Functional	Ki-i67	Treatment	BEND2 expression	BEND2 fusion	Disease-specific survival time (Days)	Disease-specific death	Tumor purity	Bulk subtype
TCGA-A9IR-01A		64	Female	T2	N0	M0	I	G1	No	Missing	No	2	Missing	Yes	Yes	1525	Alive	0.955548	GAST-high
p15	sn8	50	Female	T3	N1	M1	IV	G2	Yes	R2	No	5	1st line: Somatostatin Analog	Yes	Yes (partner not detected)	1344	Dead	0.927121	GAST-high
p18		60	Female	T3	N0	M1	IV	G2	No	R1	Yes	6	Naïve	No	No	436	Alive	0.869348	GAST-high
p81_pr6		54	Female	T3	N0	M1	IV	G1	No	R0	No	2	Naïve	No	No	3234	Alive	0.978897	GAST-high
p21	sn11	48	Female	T4	N1	M1	IV	G2	Yes	R2	Yes	15	1st line: Somatostatin Analog; 2nd line: Chemotherapy	Yes	Yes	616	Dead	0.890977	GAST-high
p57		80	Female	T2	N1	M0	III	G1	No	R0	No	2	Naïve	No	No	103	Alive	0.959205	GAST-high
p85_pr7		70	Male	T3	N1	M1	IV	G2	No	R2	No	10	Naïve	No	No	432	Alive	0.950995	GAST-high
p31		61	Female	T2	N1	M0	III	G2	No	R0	No	12	Naïve	Yes	Yes	536	Alive	0.949756	GAST-high
p13		31	Male	T1	N0	M0	I	G2	No	R0	Yes	3.5	Naïve	No	No	1893	Alive	0.991262	Hh-high
p63		55	Female	T3	N1	M0	III	G1	No	R0	No	1	Naïve	No	No	1723	Alive	0.913213	Hh-high
p24		65	Female	T3	N1	M0	III	G2	No	R0	No	4	Naïve	No	No	1070	Alive	0.985311	Hh-high
p44		44	Male	T1	N0	M0	I	G1	No	R0	No	1	Naïve	No	No	1712	Alive	0.833433	Hh-high
p64		65	Male	T3	N1	M0	III	G2	No	R0	No	9	Naïve	No	No	1692	Alive	0.843046	Hh-high
p38		55	Female	T1	N0	M0	I	G2	No	R0	Yes	7	Naïve	No	No	87	Alive	0.850387	Hh-high
p29	sn10	27	Female	T2	N1	M1	IV	G2	No	R2	No	3	Naïve	No	No	5047	Alive	0.780084	Hh-high
p14		34	Male	T3	N1	M1	IV	G2	No	R1	No	4	Naïve	No	No	1819	Alive	0.849092	Hh-high
p41		59	Male	T1	N0	M0	I	G2	No	R0	Yes	2	Naïve	No	No	26	Alive	0.933506	Hh-high
p50		34	Male	T2	N0	M0	II	G2	No	R0	No	3	Naïve	No	No	2844	Alive	0.955146	Hh-high
p12		35	Female	T1	N0	M0	I	G1	No	R0	No	1	Naïve	No	No	1876	Alive	0.982116	Hh-high
p22_pr1		40	Male	T3	N1	M1	IV	G2	Yes	R2	No	7	1st line: Somatostatin Analog	No	No	1490	Dead	0.875757	Alpha-like
p17	sn4	58	Male	T3	N1	M1	IV	G2	No	R1	Yes	5	Naïve	No	No	1414	Alive	0.951531	Alpha-like
p04		28	Female	T3	N1	M0	III	G2	No	R0	No	15	Naïve	No	No	837	Alive	0.876677	Alpha-like
p36		45	Female	T3	N0	M0	II	G2	No	R0	No	2	Naïve	No	No	714	Alive	0.978304	Alpha-like
p33		58	Female	T1	N0	M0	I	G2	No	R0	No	4	Naïve	No	No	4291	Alive	0.903108	Alpha-like
p82		69	Female	T1	N0	M0	I	G1	No	R0	No	1	Naïve	No	No	1564	Alive	0.975152	Alpha-like
p03		76	Female	T2	N0	M0	II	G2	No	R0	No	3	Naïve	No	No	952	Alive	0.856027	Alpha-like
p02		47	Male	T2	N1	M0	III	G2	No	R0	No	6	Naïve	No	No	261	Alive	0.972033	Alpha-like
p19		50	Male	T3	N0	M1	IV	G2	No	R0	No	10	Naïve	No	No	1332	Alive	0.873133	Alpha-like
p30		51	Male	T3	N1	M0	III	G2	No	R0	No	1	Naïve	No	No	3461	Alive	0.94938	Alpha-like
p07		56	Male	T1	N0	M0	I	G1	No	R0	No	1	Naïve	No	No	1336	Alive	0.931491	Alpha-like
p39	sn9	58	Male	T2	N0	M0	II	G1	No	R0	No	1	Naïve	No	No	3418	Alive	0.972671	Alpha-like
p27		56	Female	T3	N1	M1	IV	G2	Yes	R0	Yes	5	1st line: Somatostatin Analog; 2nd line: Everolimus; 3rd line: Chemotherapy	No	No	1396	Alive	0.856129	Alpha-like
p52		68	Male	T3	N0	M0	II	G1	No	R0	No	2	Naïve	No	No	2525	Alive	0.980749	Alpha-like
p76		69	Male	T3	N0	M0	II	G2	No	R0	No	7	Naïve	No	No	1543	Alive	0.991302	Alpha-like
p72		71	Male	T2	N0	M0	II	G1	No	R0	No	2	Naïve	No	No	1472	Alive	0.872158	Alpha-like
p01		71	Male	T2	N0	M0	II	G2	No	R0	No	10	Naïve	No	No	324	Alive	0.819548	Alpha-like
p71		73	Male	T3	N0	M0	II	G1	No	R0	No	2	Naïve	No	No	213	Alive	0.960896	Alpha-like
p68_pr4		49	Male	T3	N1	M1	IV	G2	No	R1	No	3	Naïve	No	No	2441	Alive	0.942165	Alpha-like
p56		68	Male	T2	N1	M1	IV	G2	No	R1	No	5	Naïve	No	No	2734	Alive	0.894262	Alpha-like
p60_pr3		36	Female	T3	N1	M1	IV	G2	No	R2	No	15	Naïve	No	No	2007	Dead	0.934632	Alpha-like
p47_pr2		64	Male	T4	N1	M1	IV	G2	No	R2	No	10	Naïve	No	No	13	Alive	0.94616	Alpha-like
p28		59	Male	T3	N0	M1	IV	Missing	No	R0	No	Missing	Naïve	No	No	3330	Alive	0.941964	Alpha-like
p49		21	Female	T2	N0	M0	II	G2	No	R0	Yes	10	Naïve	No	No	3091	Alive	0.951048	Alpha-like
p25		45	Male	T3	N0	M0	II	G2	No	R0	No	5	Naïve	No	No	4122	Alive	0.85729	Alpha-like
p58		60	Female	T3	N0	M0	II	G2	No	R0	No	15	Naïve	No	No	2325	Alive	0.900678	Alpha-like
p06		72	Female	T3	N1	M0	III	G2	No	R0	No	7	Naïve	No	No	1736	Alive	0.966537	Alpha-like
p32		59	Female	T2	N1	M1	IV	G2	Yes	R1	No	5	1st line: Somatostatin Analog	No	No	4173	Alive	0.690055	Hypoxia-high
p11		46	Female	T1	N0	M0	I	G1	No	R0	No	1	Naïve	No	No	1854	Alive	0.860291	Hypoxia-high
p43		49	Female	T2	N0	M0	II	G2	No	R0	No	4	Naïve	No	No	2819	Alive	0.848092	Hypoxia-high
p54_pr12		54	Female	T1	N0	M0	I	G2	No	R0	No	3	Naïve	No	No	3112	Alive	0.77482	Hypoxia-high
p65		56	Female	T1	N0	M0	I	G1	No	R0	No	1	Naïve	No	No	12	Alive	0.62542	Hypoxia-high
p40		61	Female	T2	N0	M0	II	G2	No	R0	No	5	Naïve	No	No	2755	Alive	0.80586	Hypoxia-high
p51		68	Female	T1	N0	M0	I	G1	No	R0	No	2	Naïve	No	No	13	Alive	0.678334	Hypoxia-high
p26		54	Male	T3	N1	M1	IV	G1	Yes	R2	Yes	1	1st line: Somatostatin Analog	No	No	1420	Alive	0.831634	Hypoxia-high
p10		56	Male	T1	N0	M0	I	G1	No	R0	No	2	Naïve	No	No	1347	Alive	0.574817	Hypoxia-high
p34		56	Male	T1	N0	M0	I	G2	No	R0	No	5	Naïve	No	No	3244	Alive	0.665841	Hypoxia-high
p42		64	Male	T1	N0	M0	I	G1	No	R0	No	2	Naïve	No	No	3237	Alive	0.805395	Hypoxia-high
p66		66	Male	T2	N1	M0	III	G1	No	R0	No	2	Naïve	No	No	2358	Alive	0.729503	Hypoxia-high
p05	sn12	70	Male	T3	N1	M0	III	G2	No	R0	No	5	Naïve	No	No	1611	Alive	0.808544	Hypoxia-high
p46		76	Male	T1	N0	M0	I	G1	No	R0	No	1	Naïve	No	No	25	Alive	0.597263	Hypoxia-high
p37	sn1	52	Male	T3	N1	M1	IV	G2	No	R1	Yes	7	Naïve	No	No	3347	Dead	0.890898	Hypoxia-high
p16		49	Female	T3	N1	M1	IV	G2	No	R1	No	18	Naïve	No	No	1520	Alive	0.769671	Hypoxia-high
p20		72	Male	T3	N1	M1	IV	G2	No	R1	No	5	Naïve	No	No	987	Alive	0.617997	Hypoxia-high
p74		49	Male	T2	N0	M0	II	G1	No	R2	No	2	Naïve	No	No	1063	Alive	0.586988	Hypoxia-high
p59		51	Male	T4	N1	M0	III	G2	No	R0	No	8	Naïve	No	No	2417	Alive	0.768427	Hypoxia-high
p70_pr5		34	Male	T3	N0	M1	IV	G2	No	R0	No	7	Naïve	No	No	2184	Alive	0.611659	Hypoxia-high
p08		67	Male	T3	N1	M0	III	G1	No	R0	No	2	Naïve	No	No	1717	Alive	0.826544	Hypoxia-high
p78		29	Male	T3	N1	M0	III	G3	No	R0	Yes	20	Naïve	No	No	741	Dead	0.765035	Hypoxia-high
p09		61	Male	T2	N0	M0	II	G2	No	R0	No	7	Naïve	No	No	1591	Alive	0.661094	Hypoxia-high
p77	sn2	48	Male	T1	N0	M0	I	G2	No	R0	No	2	Naïve	No	No	377	Alive	0.874126	Progenitor-like
p75		63	Male	T2	N0	M0	II	G1	No	R0	No	1	Naïve	No	No	13	Alive	0.837806	Progenitor-like
p62		71	Male	T1	N0	M0	I	G1	No	R0	No	2	Naïve	No	No	1409	Alive	0.925457	Progenitor-like
p35		61	Male	T4	N1	M1	IV	G3	No	R2	Yes	30	Naïve	No	No	1122	Dead	0.822283	Progenitor-like
p79	sn3	73	Female	T3	N1	M0	III	G3	No	R0	No	40	Naïve	No	No	307	Dead	0.975091	Progenitor-like
p45		65	Male	T3	N1	M0	III	G3	No	R0	Missing	20	Naïve	No	No	947	Alive	0.85403	Progenitor-like
