# Supplementary material for: Molecular taxonomy of pancreatic neuroendocrine tumors reveals BEND2-fusions-driven transcriptional plasticity and therapeutic vulnerabilities
Source: Cell Rep Med. 2026 Mar 6;7(3):102642. doi: 10.1016/j.xcrm.2026.102642 (PMC13006400; doi:10.1016/j.xcrm.2026.102642)
Supplement: Table S4. Genetic details of five BEND2 fusions in pNETs detected from RNA-seq, related to Figure 2 and STAR Methods [file mmc5.xlsx]

## Sheet: S4
Table S4: Genetic details of five BEND2 fusions in pNETs detected from RNA-seq. Related to Figure 2 and STAR Methods.
SampleID	Cohort	RNA-seq	Fusions	Junction	Junction	Mate_Number	Read0_count	Read1_count	Normal_count	Blast_count
p31	CHU Strasbourg (FF)	paired-end	CHD7-BEND2	exon2-CHD7	exon5-BEND2	11	11	11	0	11
p21	CHU Strasbourg (FF)	paired-end	EWSR1-BEND2	exon8-EWSR1	exon9-BEND2	2	2	2	2	2
TCGA-A9IR-01A	TCGA	paired-end	SMARCA2-BEND2	exon4-SMARCA2	exon8-BEND2	4	45	4	4	0
WT_mk16	Chan’s cohort	paired-end	NCOA2-BEND2	exon21-NCOA2	exon12-BEND2	115	116	116	0	115
AC153	Alvarez's cohort	single-end	SSBP3-BEND2			8
