# Supplementary material for: Molecular taxonomy of pancreatic neuroendocrine tumors reveals BEND2-fusions-driven transcriptional plasticity and therapeutic vulnerabilities
Source: Cell Rep Med. 2026 Mar 6;7(3):102642. doi: 10.1016/j.xcrm.2026.102642 (PMC13006400; doi:10.1016/j.xcrm.2026.102642)
Supplement: Table S5. Clinicopathological characteristics of the 13 FFPE pNET samples, related to Figure 2 [file mmc6.xlsx]

## Sheet: S5
Table S5. Clinicopathological characteristics of the 13 FFPE pNET samples. Related to Figure 2.
SampleID	BEND2 (IHC)	Sex	Age	Functional	Ki-i67	Grade	pT	pN	pM	pStage	Surgical margin
1246720	Yes	Male	1970-08-18	No	10	G2	T2	N1	M1	IV	Missing
1535203	No	Male	1960-05-10	No	3	G2	T1	N1	M1	IV	Missing
1715123	No	Female	1957-02-07	No	5	G2	T1	N1	M1	IV	Missing
1161193	No	Male	1971-09-24	No	50	G3	T2	Missing	M1	IV	Missing
339011	No	Female	1966-05-27	Yes	15	G2	T3	N1	M1	IV	R0
2108452	No	Male	1970-04-26	No	30	G3	T2	N1	M1	IV	Missing
2223012	No	Male	1979-04-04	Yes	7	G2	T3	N1	M1	IV	Missing
781852	No	Male	1966-11-14	No	10	G2	T2	N1	M1	IV	Missing
1256938	No	Male	1958-01-04	No	2	G1	Missing	Missing	M1	IV	Missing
2274544	No	Female	1941-10-17	No	7	G2	T2	N1	M1	IV	Missing
2363339	No	Female	1953-01-09	Yes	6	G2	T4	N1	M1	IV	R0
450271	No	Male	1985-04-30	No	18	G2	Missing	N0	M1	IV	Missing
1236280	No	Female	1975-02-17	No	15	G2	T4	N1	M1	IV	R1
