# Supplementary material for: Molecular taxonomy of pancreatic neuroendocrine tumors reveals BEND2-fusions-driven transcriptional plasticity and therapeutic vulnerabilities
Source: Cell Rep Med. 2026 Mar 6;7(3):102642. doi: 10.1016/j.xcrm.2026.102642 (PMC13006400; doi:10.1016/j.xcrm.2026.102642)
Supplement: Table S6. Summary of clinical characteristics stratified by BEND2 fusion status in 187 pNETs, related to Figure 2 [file mmc7.xlsx]

## Sheet: S6
Table S6. Summary of clinical characteristics stratified by BEND2 fusion status in 187 pNETs. Related to Figure 2.
	Overall	BEND2 fusion	BEND2 wild-type	P-value	Missing, %
No. of patients	187	8	179
Age, %				0.728	0.0
≤59	101 (54.0)	5 (62.5)	96 (53.6)
>59	86 (46.0)	3 (37.5)	83 (46.4)
Sex, %				0.159	0.0
Female	71 (38.0)	5 (62.5)	66 (36.9)
Male	116 (62.0)	3 (37.5)	113 (63.1)
T, %				0.266	1.6
T1	33 (17.9)	0 ( 0.0)	33 (18.6)
T2	72 (39.1)	4 (57.1)	68 (38.4)
T3	70 (38.0)	2 (28.6)	68 (38.4)
T4	9 (4.9)	1 (14.3)	8 ( 4.5)
N, %				0.452	10.2
N0	78 (46.4)	2 (28.6)	76 (47.2)
N1	90 (53.6)	5 (71.4)	85 (52.8)
M, %				0.009	0.0
M0	132 (70.6)	2 (25.0)	130 (72.6)
M1	55 (29.4)	6 (75.0)	49 (27.4)
Stage, %				0.018	0.0
I	61 (32.6)	1 (12.5)	60 (33.5)
II	54 (28.9)	0 ( 0.0)	54 (30.2)
III	17 (9.1)	1 (12.5)	16 ( 8.9)
IV	55 (29.4)	6 (75.0)	49 (27.4)
Stage (grouped), %				0.006	0.0
I + II	115 (61.5)	1 (12.5)	114 (63.7)
III + IV	72 (38.5)	7 (87.5)	65 (36.3)
Grade, %				0.276	0.5
G1	61 (32.8)	1 (12.5)	60 (33.7)
G2 + G3	125 (67.2)	7 (87.5)	118 (66.3)
Surgical margin, %				0.086	2.7
R0	147 (80.8)	3 (50.0)	144 (81.8)
R1 + R2	35 (19.2)	3 (50.0)	32 (18.2)
Functional, %				0.227	1.6
Yes	28 (15.2)	2 (33.3)	26 (14.6)
No	156 (84.8)	4 (66.7)	152 (85.4)
Note: P-values were calculated from Fisher’s exact test.
