# Supplementary material for: Molecular taxonomy of pancreatic neuroendocrine tumors reveals BEND2-fusions-driven transcriptional plasticity and therapeutic vulnerabilities
Source: Cell Rep Med. 2026 Mar 6;7(3):102642. doi: 10.1016/j.xcrm.2026.102642 (PMC13006400; doi:10.1016/j.xcrm.2026.102642)
Supplement: Table S7. Differentially expressed gene list for five bulk subtypes, related to Figure S4 [file mmc8.xlsx]

## Sheet: S7
Table S7. Differentially expressed gene list for 5 bulk subtypes. Related to Figure S4.
Gene	FoldChange	log2FoldChange	P-value	FDR	Subtype
NKX6-3	806.845	9.65615	1.80857e-19	1.10624e-15	C1: GAST-high
GAST	146.992	7.1996	5.38348e-06	0.000144214	C1: GAST-high
CRYGD	80.0514	6.32286	6.09335e-21	5.59065e-17	C1: GAST-high
SLC38A3	42.3726	5.40506	4.77942e-16	1.25289e-12	C1: GAST-high
ONECUT3	41.272	5.36709	1.49212e-35	2.73804e-31	C1: GAST-high
SLC6A19	28.8197	4.84899	6.83126e-11	2.45792e-08	C1: GAST-high
OTOP3	24.1479	4.59383	2.76703e-15	4.61592e-12	C1: GAST-high
COL22A1	23.4051	4.54875	8.44112e-10	1.93618e-07	C1: GAST-high
HAP1	19.4371	4.28074	1.42825e-06	5.51757e-05	C1: GAST-high
MS4A8	19.3183	4.2719	3.21673e-06	0.000101946	C1: GAST-high
NEFM	18.095	4.17752	6.42454e-06	0.000160894	C1: GAST-high
SV2B	17.8166	4.15515	9.45402e-18	3.46963e-14	C1: GAST-high
VTN	16.2474	4.02214	0.000240921	0.00189788	C1: GAST-high
C8A	15.929	3.99358	8.19601e-15	1.25331e-11	C1: GAST-high
ANK1	15.825	3.98413	3.53938e-10	9.95056e-08	C1: GAST-high
ELANE	15.6394	3.96712	1.45981e-09	2.94368e-07	C1: GAST-high
CASZ1	15.3378	3.93902	1.04467e-16	3.19496e-13	C1: GAST-high
P2RX5	14.9539	3.90245	5.90651e-12	3.01068e-09	C1: GAST-high
NELL2	13.9263	3.79974	6.96949e-08	5.76082e-06	C1: GAST-high
SLC26A7	13.7327	3.77954	3.74198e-11	1.49272e-08	C1: GAST-high
CDHR5	13.6554	3.7714	9.74152e-05	0.00101569	C1: GAST-high
NPW	13.637	3.76946	9.64619e-05	0.00101059	C1: GAST-high
FAM19A5	13.5752	3.76291	1.54715e-08	1.86778e-06	C1: GAST-high
CDX2	13.5106	3.75602	5.62367e-11	2.10601e-08	C1: GAST-high
DLK1	13.431	3.74749	0.000907968	0.00497876	C1: GAST-high
GUCY2C	13.168	3.71896	2.83372e-05	0.000437332	C1: GAST-high
ERICH5	12.7922	3.6772	1.19661e-07	8.96236e-06	C1: GAST-high
CHST8	12.735	3.67073	6.12088e-07	3.04639e-05	C1: GAST-high
SDC1	12.6773	3.66417	3.93302e-07	2.23439e-05	C1: GAST-high
TMEM53	12.6505	3.66112	1.99145e-14	2.4362e-11	C1: GAST-high
APOBEC2	12.1267	3.60011	1.91915e-07	1.28675e-05	C1: GAST-high
KRT7	11.3238	3.50129	1.10675e-05	0.000227679	C1: GAST-high
PKDCC	11.171	3.48169	3.53754e-08	3.41652e-06	C1: GAST-high
ITIH1	11.0266	3.46292	3.57881e-08	3.43828e-06	C1: GAST-high
CECR1	10.8435	3.43876	8.41193e-07	3.80195e-05	C1: GAST-high
TOX	10.7114	3.42107	1.90486e-12	1.16514e-09	C1: GAST-high
ADH1A	10.5088	3.39353	3.66407e-07	2.12771e-05	C1: GAST-high
RBFOX3	10.481	3.38971	3.13239e-10	8.98116e-08	C1: GAST-high
PRSS57	10.2752	3.3611	8.86857e-09	1.2236e-06	C1: GAST-high
SLC7A9	10.2224	3.35367	2.77931e-14	3.18752e-11	C1: GAST-high
PDX1	10.0558	3.32996	1.58465e-06	5.96493e-05	C1: GAST-high
NFATC1	9.83762	3.29831	8.64641e-07	3.87713e-05	C1: GAST-high
CD24	9.71378	3.28003	0.000290739	0.00215907	C1: GAST-high
GJB1	9.67759	3.27465	1.44867e-07	1.03542e-05	C1: GAST-high
PRKCZ	9.65496	3.27127	8.94942e-14	8.64325e-11	C1: GAST-high
GRAMD1B	9.4474	3.23992	6.3628e-12	3.15561e-09	C1: GAST-high
MYRF	9.15408	3.19441	2.24135e-08	2.40519e-06	C1: GAST-high
HSPA2	8.92855	3.15843	1.58725e-12	1.00434e-09	C1: GAST-high
CDHR3	8.92212	3.15739	8.03075e-07	3.69334e-05	C1: GAST-high
ASTN2	8.91387	3.15605	3.43543e-09	5.52983e-07	C1: GAST-high
NEUROG3	8.87208	3.14927	5.19552e-13	3.97241e-10	C1: GAST-high
LRRFIP1	8.63964	3.11097	1.88349e-14	2.4362e-11	C1: GAST-high
APCS	8.51223	3.08954	5.39111e-08	4.7561e-06	C1: GAST-high
SLC9A3	8.40485	3.07122	2.5606e-08	2.66972e-06	C1: GAST-high
TSPAN12	8.37579	3.06623	3.50926e-08	3.41652e-06	C1: GAST-high
SSTR2	8.25527	3.04532	9.35891e-07	4.06958e-05	C1: GAST-high
MAPT	8.18533	3.03304	5.36037e-07	2.81036e-05	C1: GAST-high
SMOC2	7.92866	2.98708	0.000221679	0.00179333	C1: GAST-high
ARHGEF26	7.90572	2.9829	4.43202e-14	4.78397e-11	C1: GAST-high
MAP2K6	7.8542	2.97346	2.41588e-09	4.22203e-07	C1: GAST-high
RPRML	7.79834	2.96317	4.9782e-07	2.64783e-05	C1: GAST-high
KRT40	7.78459	2.96062	1.72108e-06	6.33479e-05	C1: GAST-high
VIL1	7.78335	2.96039	0.000258707	0.00198869	C1: GAST-high
TUBB2B	7.71824	2.94827	5.4549e-07	2.82272e-05	C1: GAST-high
NEFL	7.67451	2.94008	0.000728275	0.00424924	C1: GAST-high
SOWAHA	7.65778	2.93693	4.58802e-09	7.13477e-07	C1: GAST-high
IDH1	7.63246	2.93215	8.01938e-10	1.89905e-07	C1: GAST-high
RAB37	7.60159	2.9263	2.33419e-09	4.17213e-07	C1: GAST-high
SMPD3	7.51366	2.90951	6.12208e-08	5.22513e-06	C1: GAST-high
FNDC5	7.46539	2.90022	3.65473e-10	1.00096e-07	C1: GAST-high
IL17RE	7.42031	2.89148	5.48701e-13	4.02747e-10	C1: GAST-high
PAIP2B	7.40585	2.88866	1.23046e-09	2.56578e-07	C1: GAST-high
GATA4	7.37361	2.88237	3.61551e-06	0.000110024	C1: GAST-high
CES1	7.36212	2.88012	0.00146485	0.0070737	C1: GAST-high
SERINC5	7.14044	2.83601	9.68277e-13	6.8338e-10	C1: GAST-high
ESPN	7.12274	2.83243	7.41229e-05	0.000832918	C1: GAST-high
LHX2	7.1008	2.82798	1.24976e-12	8.49375e-10	C1: GAST-high
UCP2	7.07394	2.82251	4.33012e-05	0.000580407	C1: GAST-high
PLPPR3	7.06717	2.82113	1.96669e-09	3.7205e-07	C1: GAST-high
ASCL2	7.01438	2.81032	4.30652e-05	0.000577827	C1: GAST-high
TRPM5	6.86074	2.77836	8.60763e-05	0.00093076	C1: GAST-high
GBX1	6.85701	2.77758	2.34706e-11	1.00159e-08	C1: GAST-high
MYT1L	6.80381	2.76634	4.84785e-09	7.47546e-07	C1: GAST-high
CRYM	6.79616	2.76472	1.2331e-06	5.00091e-05	C1: GAST-high
DISP3	6.76606	2.75832	3.1877e-08	3.17904e-06	C1: GAST-high
CAPN13	6.74506	2.75383	8.38442e-05	0.00091254	C1: GAST-high
SKAP1	6.68489	2.7409	0.000119684	0.00115772	C1: GAST-high
ETV4	6.68345	2.74059	2.68916e-06	8.92333e-05	C1: GAST-high
CLRN3	6.64483	2.73223	2.19103e-05	0.000365503	C1: GAST-high
ZFPM1	6.59072	2.72044	2.02086e-10	6.13549e-08	C1: GAST-high
LHX5	6.58421	2.71901	2.32771e-08	2.46899e-06	C1: GAST-high
MPPED1	6.57429	2.71683	3.07082e-08	3.08432e-06	C1: GAST-high
SVIP	6.56624	2.71507	5.4126e-10	1.37946e-07	C1: GAST-high
HES6	6.55967	2.71362	4.61437e-06	0.000129669	C1: GAST-high
SRGAP3	6.5551	2.71262	9.39224e-15	1.32575e-11	C1: GAST-high
CALCR	6.53844	2.70895	2.74127e-06	9.03834e-05	C1: GAST-high
CDH17	6.45462	2.69033	0.000557038	0.0034803	C1: GAST-high
OLFM1	6.42403	2.68348	7.98052e-05	0.000880063	C1: GAST-high
EFR3B	6.41051	2.68044	2.76776e-09	4.65948e-07	C1: GAST-high
MYO1A	6.36189	2.66946	8.11823e-06	0.000186913	C1: GAST-high
MT1F	6.31704	2.65925	7.55652e-05	0.000845501	C1: GAST-high
TUBA8	6.27126	2.64876	1.25702e-10	4.04671e-08	C1: GAST-high
EPS8L3	6.25091	2.64407	9.86156e-06	0.000209035	C1: GAST-high
MT1E	6.22827	2.63883	2.96291e-05	0.000448222	C1: GAST-high
LGI1	6.20769	2.63406	2.29162e-09	4.16348e-07	C1: GAST-high
LRRC42	6.19229	2.63047	2.8737e-09	4.79385e-07	C1: GAST-high
AS3MT	6.18462	2.62869	1.82379e-10	5.6723e-08	C1: GAST-high
FGF14	6.14366	2.6191	8.92672e-07	3.94711e-05	C1: GAST-high
STMN1	6.13022	2.61594	1.92136e-07	1.28675e-05	C1: GAST-high
PRLR	6.12877	2.6156	1.19682e-08	1.50422e-06	C1: GAST-high
MAD1L1	6.11482	2.61231	1.25798e-07	9.27067e-06	C1: GAST-high
ELFN1	6.11278	2.61183	2.7427e-07	1.71185e-05	C1: GAST-high
LRP5	6.11177	2.61159	1.27284e-05	0.00024874	C1: GAST-high
PBX3	6.07903	2.60384	1.67864e-08	1.97564e-06	C1: GAST-high
LCN1	6.07162	2.60208	0.000709905	0.00416997	C1: GAST-high
TUBB2A	6.04557	2.59588	4.07855e-05	0.00055762	C1: GAST-high
ANK3	6.0324	2.59273	7.11854e-10	1.71875e-07	C1: GAST-high
ST6GAL1	5.99466	2.58368	3.46892e-05	0.000503199	C1: GAST-high
C1orf226	5.948	2.5724	3.34742e-09	5.48439e-07	C1: GAST-high
LARGE1	5.90715	2.56246	2.23242e-08	2.40519e-06	C1: GAST-high
RNF220	5.8728	2.55405	1.00953e-10	3.56248e-08	C1: GAST-high
PCSK1	5.86877	2.55306	0.0192818	0.0503231	C1: GAST-high
RGMA	5.83765	2.54539	2.02897e-05	0.000349593	C1: GAST-high
GRIA2	5.8301	2.54352	1.60288e-05	0.000293248	C1: GAST-high
KCNQ2	5.8242	2.54206	0.000806016	0.00456071	C1: GAST-high
SCTR	5.80974	2.53847	0.00336211	0.013082	C1: GAST-high
TSPAN11	5.79738	2.5354	2.04561e-08	2.25832e-06	C1: GAST-high
SOX9	5.7692	2.52837	1.35899e-06	5.36291e-05	C1: GAST-high
HIPK2	5.76617	2.52761	2.30154e-08	2.45542e-06	C1: GAST-high
PCDH8	5.74552	2.52244	2.33943e-06	8.02403e-05	C1: GAST-high
SLC35F3	5.73479	2.51974	2.80499e-07	1.73305e-05	C1: GAST-high
RIMS2	5.71897	2.51576	3.39875e-09	5.5192e-07	C1: GAST-high
TM4SF20	5.61569	2.48946	1.42654e-06	5.51757e-05	C1: GAST-high
SLAMF9	5.61531	2.48936	1.70349e-08	1.97842e-06	C1: GAST-high
CYP2E1	5.61507	2.4893	1.60881e-06	5.99112e-05	C1: GAST-high
CDK14	5.55884	2.47478	2.48955e-07	1.58622e-05	C1: GAST-high
CCND2	5.53881	2.46957	8.67501e-07	3.87713e-05	C1: GAST-high
SLC43A1	5.5271	2.46652	1.18322e-08	1.50422e-06	C1: GAST-high
C16orf54	5.5222	2.46524	5.21843e-05	0.000656906	C1: GAST-high
FAM60A	5.51802	2.46415	1.93749e-09	3.7205e-07	C1: GAST-high
KIAA1211L	5.50091	2.45967	3.16867e-11	1.32148e-08	C1: GAST-high
TBC1D16	5.49882	2.45912	1.35148e-13	1.18093e-10	C1: GAST-high
PGAM2	5.46998	2.45153	3.10047e-05	0.000462927	C1: GAST-high
USH1C	5.45302	2.44705	0.00471672	0.0169212	C1: GAST-high
CNGA3	5.42103	2.43857	9.10786e-05	0.000967799	C1: GAST-high
2022-03-03	5.35863	2.42186	6.50122e-08	5.44737e-06	C1: GAST-high
AGAP2	5.35285	2.42031	5.11273e-10	1.32211e-07	C1: GAST-high
INA	5.33603	2.41577	0.000167295	0.00146673	C1: GAST-high
MAGEB17	5.32914	2.4139	2.4106e-12	1.38233e-09	C1: GAST-high
PPP2R2C	5.31462	2.40997	3.85861e-07	2.20578e-05	C1: GAST-high
B3GAT1	5.31349	2.40966	7.75342e-06	0.000181473	C1: GAST-high
SORCS2	5.29029	2.40335	1.44497e-07	1.03542e-05	C1: GAST-high
MEIS2	5.25601	2.39397	2.86957e-05	0.000438805	C1: GAST-high
SULT4A1	5.24743	2.39161	2.03726e-06	7.2731e-05	C1: GAST-high
IL20RA	5.23725	2.38881	1.61863e-06	6.01251e-05	C1: GAST-high
SYT13	5.23453	2.38806	0.00119513	0.0060733	C1: GAST-high
RIMBP2	5.207	2.38045	5.58268e-05	0.000688456	C1: GAST-high
B3GNT7	5.20036	2.37861	1.79982e-05	0.000318791	C1: GAST-high
KDM1B	5.18028	2.37303	9.77558e-10	2.1355e-07	C1: GAST-high
CDCP1	5.17891	2.37265	2.04737e-07	1.35141e-05	C1: GAST-high
IL17RB	5.1774	2.37223	4.17726e-06	0.000120523	C1: GAST-high
ABCA3	5.17488	2.37153	1.38368e-08	1.6927e-06	C1: GAST-high
PRKCD	5.16925	2.36995	6.33018e-08	5.35294e-06	C1: GAST-high
TMEM159	5.16911	2.36992	0.000202859	0.00168973	C1: GAST-high
C2orf72	5.14679	2.36367	3.33081e-06	0.000104301	C1: GAST-high
C1QL1	5.14439	2.363	0.0171342	0.045806	C1: GAST-high
GABRB3	5.11982	2.35609	4.97193e-05	0.000637561	C1: GAST-high
MLN	5.11941	2.35598	0.000221698	0.00179333	C1: GAST-high
MARCKSL1	5.11086	2.35357	5.19647e-06	0.000141898	C1: GAST-high
TBC1D24	5.1022	2.35112	1.20999e-10	3.96489e-08	C1: GAST-high
SMIM6	5.0894	2.3475	0.0013865	0.00679911	C1: GAST-high
ASIC4	5.08489	2.34622	1.70621e-10	5.39809e-08	C1: GAST-high
PGBD5	5.08199	2.34539	3.07592e-08	3.08432e-06	C1: GAST-high
PCBP4	5.06371	2.3402	1.40208e-09	2.85869e-07	C1: GAST-high
MUC1	5.06322	2.34006	0.00363969	0.0138968	C1: GAST-high
TMPRSS6	5.04736	2.33553	0.0135821	0.0380273	C1: GAST-high
CD44	5.04326	2.33436	0.00028302	0.00211695	C1: GAST-high
SYT1	5.04248	2.33413	0.00014874	0.00135297	C1: GAST-high
PHGR1	5.02102	2.32798	0.0192779	0.05032	C1: GAST-high
CHST1	5.01328	2.32575	3.72292e-06	0.000112546	C1: GAST-high
ATP2A3	5.00528	2.32345	0.000833449	0.00467741	C1: GAST-high
HNF4G	4.982	2.31672	3.22801e-13	2.69245e-10	C1: GAST-high
ACVR1B	4.98101	2.31644	8.35913e-07	3.78741e-05	C1: GAST-high
PEG3	4.97897	2.31585	4.06672e-08	3.77335e-06	C1: GAST-high
NRGN	4.97568	2.31489	0.000143741	0.00132345	C1: GAST-high
C7orf55-LUC7L2	4.97221	2.31389	6.74812e-06	0.000166212	C1: GAST-high
PLXNA2	4.96411	2.31154	1.20976e-09	2.55163e-07	C1: GAST-high
RADIL	4.93501	2.30305	0.000125665	0.00119665	C1: GAST-high
FKBP1B	4.92927	2.30137	1.02696e-05	0.000214982	C1: GAST-high
NTNG2	4.92623	2.30048	7.02554e-05	0.000806246	C1: GAST-high
KLK11	4.92238	2.29936	0.00915107	0.0280338	C1: GAST-high
SH3BP4	4.90076	2.293	2.4138e-06	8.21766e-05	C1: GAST-high
AANAT	4.89584	2.29156	3.57895e-10	9.95056e-08	C1: GAST-high
EPHB3	4.88545	2.28849	3.8556e-05	0.000536394	C1: GAST-high
ATP8B1	4.87234	2.28462	7.26086e-07	3.42965e-05	C1: GAST-high
QPRT	4.8544	2.27929	2.12625e-05	0.000360931	C1: GAST-high
TRIM46	4.83534	2.27362	2.20021e-06	7.67564e-05	C1: GAST-high
CACNA2D1	4.79163	2.26052	1.12273e-05	0.000229495	C1: GAST-high
ASB13	4.79143	2.26046	2.18799e-09	4.01496e-07	C1: GAST-high
KIF1A	4.79086	2.26028	3.73807e-06	0.000112633	C1: GAST-high
NCAM1	4.78621	2.25888	5.01663e-05	0.000640632	C1: GAST-high
GPR160	4.78385	2.25817	6.42699e-06	0.000160894	C1: GAST-high
BCOR	4.77883	2.25666	1.77782e-11	7.79131e-09	C1: GAST-high
RHPN2	4.76153	2.25143	6.441e-09	9.60914e-07	C1: GAST-high
ARSJ	4.75838	2.25047	1.30019e-08	1.60124e-06	C1: GAST-high
FAM20C	4.7426	2.24568	1.38225e-07	9.98594e-06	C1: GAST-high
TESC	4.74248	2.24564	5.99049e-05	0.000725102	C1: GAST-high
MGLL	4.74144	2.24533	8.00092e-06	0.000185141	C1: GAST-high
F7	4.72676	2.24085	6.49685e-05	0.000768647	C1: GAST-high
CLPTM1L	4.70397	2.23388	5.37676e-07	2.81093e-05	C1: GAST-high
PHYHIPL	4.69996	2.23265	3.53065e-08	3.41652e-06	C1: GAST-high
CPLX1	4.69909	2.23238	3.37778e-05	0.000493882	C1: GAST-high
LRRC26	4.69831	2.23214	1.51391e-05	0.000282606	C1: GAST-high
CNTNAP4	4.68636	2.22847	9.56528e-07	4.12995e-05	C1: GAST-high
PLXNC1	4.6846	2.22793	1.86358e-06	6.73162e-05	C1: GAST-high
SORL1	4.68157	2.22699	3.68655e-05	0.000520772	C1: GAST-high
NIN	4.67531	2.22506	5.50793e-12	2.97266e-09	C1: GAST-high
PLS1	4.65671	2.21931	4.34381e-07	2.37229e-05	C1: GAST-high
GPR39	4.61184	2.20534	6.52522e-11	2.39475e-08	C1: GAST-high
PLEKHB1	4.59953	2.20149	6.02623e-05	0.000727988	C1: GAST-high
MGAT5	4.59914	2.20136	3.54641e-09	5.65883e-07	C1: GAST-high
STUM	4.58964	2.19838	4.46364e-05	0.000592247	C1: GAST-high
GABRA2	4.56837	2.19168	5.25155e-06	0.000142663	C1: GAST-high
GSE1	4.54892	2.18552	1.0477e-08	1.39314e-06	C1: GAST-high
SHISA9	4.53873	2.18229	1.69901e-09	3.31669e-07	C1: GAST-high
CRMP1	4.53634	2.18153	2.45749e-06	8.31233e-05	C1: GAST-high
RHBDL1	4.50984	2.17308	1.13473e-06	4.7431e-05	C1: GAST-high
SSTR5	4.49331	2.16778	3.55714e-05	0.000509204	C1: GAST-high
GRPR	4.49085	2.16699	2.71385e-18	1.24498e-14	C1: GAST-high
MLLT4	4.48075	2.16374	3.87791e-08	3.64921e-06	C1: GAST-high
HPSE	4.45866	2.15661	1.60786e-06	5.99112e-05	C1: GAST-high
KCNJ5	4.4538	2.15504	4.17074e-07	2.30274e-05	C1: GAST-high
VPS54	4.44913	2.15352	1.55834e-12	1.00434e-09	C1: GAST-high
TIAM1	4.44767	2.15305	1.20541e-06	4.93225e-05	C1: GAST-high
PCNT	4.41703	2.14308	3.67813e-07	2.12914e-05	C1: GAST-high
SEZ6	4.39046	2.13437	0.00104075	0.00548946	C1: GAST-high
MGAT4A	4.39039	2.13435	6.24547e-10	1.54871e-07	C1: GAST-high
ADAP1	4.38168	2.13148	1.12775e-06	4.72469e-05	C1: GAST-high
TEX29	4.3743	2.12905	1.21178e-05	0.000242224	C1: GAST-high
HNF4A	4.37265	2.12851	7.13529e-05	0.000812741	C1: GAST-high
ONECUT2	4.371	2.12796	1.02037e-09	2.2028e-07	C1: GAST-high
RP11-903H12.5	4.3478	2.12029	4.16788e-05	0.000565266	C1: GAST-high
KCTD1	4.33272	2.11527	2.03959e-10	6.13549e-08	C1: GAST-high
CHRM4	4.32629	2.11313	7.20765e-08	5.87824e-06	C1: GAST-high
HIST1H1C	4.32383	2.11231	4.52709e-05	0.000599116	C1: GAST-high
PAOX	4.32303	2.11204	1.66952e-09	3.29416e-07	C1: GAST-high
BACE1	4.32166	2.11158	4.54885e-07	2.45504e-05	C1: GAST-high
TAGLN3	4.31918	2.11076	0.00412783	0.0153084	C1: GAST-high
SDC4	4.31912	2.11074	9.59636e-05	0.00100625	C1: GAST-high
FOXO6	4.30781	2.10695	5.96569e-07	2.99919e-05	C1: GAST-high
NR0B2	4.30019	2.1044	0.000929366	0.00506759	C1: GAST-high
GMDS	4.29033	2.10109	2.87153e-10	8.3639e-08	C1: GAST-high
DAPL1	4.28665	2.09985	0.0106944	0.0316062	C1: GAST-high
B3GNT3	4.28573	2.09954	0.000514258	0.00328917	C1: GAST-high
OLFM3	4.26358	2.09207	7.94124e-07	3.67057e-05	C1: GAST-high
FAM19A1	4.26204	2.09155	2.41122e-06	8.21766e-05	C1: GAST-high
INSM1	4.24518	2.08583	0.00140905	0.00688281	C1: GAST-high
AKR1C4	4.24487	2.08572	0.000197463	0.00165454	C1: GAST-high
DSP	4.22964	2.08054	7.25028e-06	0.000173458	C1: GAST-high
SLC29A4	4.22863	2.08019	0.00258691	0.0107495	C1: GAST-high
EHF	4.2209	2.07755	0.00148511	0.0071265	C1: GAST-high
ASGR1	4.20874	2.07339	0.00193119	0.00865171	C1: GAST-high
TCAF2	4.20401	2.07177	0.000705737	0.00415739	C1: GAST-high
RAB15	4.1882	2.06633	4.57305e-06	0.000129101	C1: GAST-high
ILDR1	4.18356	2.06473	4.40198e-10	1.18621e-07	C1: GAST-high
LINGO1	4.17539	2.06191	4.36661e-05	0.000583168	C1: GAST-high
RASA3	4.16278	2.05755	1.80788e-05	0.000319095	C1: GAST-high
C1orf210	4.16212	2.05732	3.6037e-06	0.000110024	C1: GAST-high
PAPSS1	4.15942	2.05638	3.30391e-07	1.9684e-05	C1: GAST-high
TBXAS1	4.15839	2.05603	6.5607e-08	5.47222e-06	C1: GAST-high
PFN2	4.15171	2.05371	6.26566e-06	0.000159186	C1: GAST-high
DLGAP1	4.13679	2.04851	7.4378e-07	3.49063e-05	C1: GAST-high
SRD5A1	4.12466	2.04427	3.99952e-06	0.000116944	C1: GAST-high
ZNF385D	4.12223	2.04342	9.10514e-10	2.01346e-07	C1: GAST-high
TNR	4.11265	2.04007	2.2623e-06	7.8475e-05	C1: GAST-high
KIAA1147	4.11067	2.03937	1.2873e-06	5.14546e-05	C1: GAST-high
NLGN1	4.10605	2.03775	1.50982e-08	1.83478e-06	C1: GAST-high
PROX1	4.10272	2.03658	1.98944e-07	1.32269e-05	C1: GAST-high
FOXA2	4.09953	2.03546	1.02647e-06	4.3906e-05	C1: GAST-high
EFNA2	4.09678	2.03449	1.0228e-06	4.3906e-05	C1: GAST-high
ABR	4.08829	2.0315	3.05231e-07	1.84243e-05	C1: GAST-high
PPP1R36	4.07762	2.02773	1.93386e-08	2.1638e-06	C1: GAST-high
BAMBI	4.06814	2.02437	0.000340021	0.00241276	C1: GAST-high
KCNH7	4.0644	2.02304	2.41736e-15	4.43586e-12	C1: GAST-high
CBX4	4.05256	2.01883	2.59115e-09	4.48563e-07	C1: GAST-high
PAK1	4.04205	2.01509	8.37767e-10	1.93618e-07	C1: GAST-high
ELMO1	4.0413	2.01482	0.000127115	0.00120671	C1: GAST-high
CAMK1D	4.02579	2.00927	1.80037e-07	1.22813e-05	C1: GAST-high
ST3GAL6	4.01431	2.00515	5.36826e-05	0.000670119	C1: GAST-high
BPHL	4.00196	2.00071	7.83786e-09	1.13021e-06	C1: GAST-high
CHD7	3.98846	1.99583	1.42587e-06	5.51757e-05	C1: GAST-high
DNAJC6	3.98404	1.99423	1.12594e-05	0.000229495	C1: GAST-high
UXS1	3.97463	1.99082	1.91958e-08	2.161e-06	C1: GAST-high
CRY2	3.96427	1.98705	4.63914e-06	0.000129967	C1: GAST-high
FAM134B	3.96267	1.98647	6.26871e-08	5.3255e-06	C1: GAST-high
C2CD4C	3.94779	1.98105	6.61434e-05	0.000776043	C1: GAST-high
BCL11A	3.94755	1.98096	1.66e-05	0.000301594	C1: GAST-high
PRPH	3.94119	1.97863	0.00804281	0.0253933	C1: GAST-high
CXXC5	3.93987	1.97815	7.97827e-06	0.000185017	C1: GAST-high
ZSCAN31	3.93703	1.97711	3.8292e-07	2.19581e-05	C1: GAST-high
C1orf228	3.93607	1.97676	1.84308e-06	6.6707e-05	C1: GAST-high
CACNA1B	3.93556	1.97657	1.70933e-06	6.31111e-05	C1: GAST-high
RNF128	3.93543	1.97652	6.19155e-05	0.000741612	C1: GAST-high
KLHL2	3.93471	1.97626	5.111e-08	4.53077e-06	C1: GAST-high
PAM	3.92595	1.97304	0.0044417	0.0161845	C1: GAST-high
PRKACB	3.925	1.97269	0.000423256	0.00284184	C1: GAST-high
PBX1	3.92363	1.97219	1.53706e-06	5.82751e-05	C1: GAST-high
PLEKHH1	3.91324	1.96837	3.8103e-07	2.19182e-05	C1: GAST-high
ADORA1	3.89949	1.96329	0.000259126	0.00198869	C1: GAST-high
MYCN	3.89895	1.96309	1.00321e-05	0.000211353	C1: GAST-high
CRTAC1	3.89521	1.9617	0.00610023	0.0205167	C1: GAST-high
TLE3	3.88982	1.95971	3.57748e-06	0.000109411	C1: GAST-high
DOPEY2	3.88855	1.95923	1.69764e-05	0.000306309	C1: GAST-high
RBM47	3.87612	1.95461	7.71383e-07	3.58351e-05	C1: GAST-high
RBL2	3.87556	1.95441	3.27278e-07	1.9562e-05	C1: GAST-high
HDAC9	3.87263	1.95331	4.15733e-07	2.30274e-05	C1: GAST-high
COBL	3.86998	1.95233	0.000190862	0.00161607	C1: GAST-high
SDC2	3.86043	1.94876	0.000417094	0.00281592	C1: GAST-high
H2AFY2	3.84903	1.94449	4.17881e-07	2.30274e-05	C1: GAST-high
LONRF2	3.84641	1.94351	1.76415e-06	6.44862e-05	C1: GAST-high
PHACTR1	3.84314	1.94228	8.8005e-07	3.91015e-05	C1: GAST-high
KIF5C	3.84264	1.9421	0.000114866	0.00112899	C1: GAST-high
RBM24	3.84125	1.94158	1.95338e-09	3.7205e-07	C1: GAST-high
SLC2A13	3.83758	1.9402	2.33792e-05	0.00038236	C1: GAST-high
MYO15B	3.83757	1.94019	0.00187674	0.00847605	C1: GAST-high
ARHGEF38	3.83547	1.9394	6.95451e-09	1.02916e-06	C1: GAST-high
CDH12	3.82251	1.93452	5.9959e-06	0.000154746	C1: GAST-high
FAM84B	3.8137	1.93119	1.32917e-06	5.26788e-05	C1: GAST-high
HIBCH	3.81099	1.93017	1.07212e-09	2.28761e-07	C1: GAST-high
ARHGEF16	3.79248	1.92314	2.84724e-07	1.75325e-05	C1: GAST-high
CARHSP1	3.78885	1.92176	2.17412e-07	1.41472e-05	C1: GAST-high
FGD5	3.77696	1.91722	0.000115081	0.00112987	C1: GAST-high
MLF1	3.77401	1.9161	6.89788e-07	3.30486e-05	C1: GAST-high
SPON2	3.76614	1.91309	0.00566879	0.0194289	C1: GAST-high
AOC1	3.76429	1.91238	0.00821357	0.0257992	C1: GAST-high
SLC44A4	3.75908	1.91038	0.00107553	0.00562238	C1: GAST-high
CADPS	3.75709	1.90962	4.11306e-05	0.000559071	C1: GAST-high
TCAF1	3.75398	1.90842	0.000145873	0.00133705	C1: GAST-high
FGFR4	3.75292	1.90801	0.0106976	0.0316104	C1: GAST-high
BAIAP2L1	3.75243	1.90782	9.22422e-09	1.26317e-06	C1: GAST-high
MFSD4A	3.74234	1.90394	5.6217e-08	4.91229e-06	C1: GAST-high
RNF182	3.74217	1.90387	0.000268419	0.00204207	C1: GAST-high
AL513122.2	3.74075	1.90333	0.00134224	0.00662811	C1: GAST-high
KCTD6	3.73641	1.90165	1.22783e-07	9.15879e-06	C1: GAST-high
KCNH8	3.73498	1.9011	9.03514e-06	0.000199941	C1: GAST-high
ENTPD5	3.73418	1.90079	4.34351e-07	2.37229e-05	C1: GAST-high
BEND2	3.72107	1.89572	4.98644e-11	1.90628e-08	C1: GAST-high
CLDN12	3.72028	1.89541	2.55642e-06	8.52914e-05	C1: GAST-high
C11orf52	3.71594	1.89373	2.30781e-07	1.49114e-05	C1: GAST-high
FAM163A	3.70603	1.88988	0.00191969	0.00861068	C1: GAST-high
CENPV	3.70405	1.8891	8.92611e-06	0.000198352	C1: GAST-high
SLC39A4	3.70293	1.88867	6.5785e-05	0.000773678	C1: GAST-high
USP18	3.70172	1.8882	2.75641e-07	1.71458e-05	C1: GAST-high
C1orf111	3.70039	1.88768	8.40604e-16	1.92814e-12	C1: GAST-high
DHCR24	3.69546	1.88575	5.33813e-05	0.00066788	C1: GAST-high
CHRNA3	3.68578	1.88197	0.00169697	0.0078854	C1: GAST-high
CAND2	3.6803	1.87982	9.48076e-07	4.10311e-05	C1: GAST-high
TTLL6	3.673	1.87696	0.000384115	0.00264484	C1: GAST-high
KIAA1211	3.6675	1.8748	5.34613e-07	2.81036e-05	C1: GAST-high
ECHS1	3.6671	1.87464	1.79813e-08	2.07519e-06	C1: GAST-high
CXADR	3.66305	1.87304	1.24445e-05	0.000246074	C1: GAST-high
TPH1	3.66236	1.87277	0.0156743	0.0427185	C1: GAST-high
POMC	3.66125	1.87234	0.000606919	0.00370985	C1: GAST-high
USP7	3.65834	1.87119	1.12673e-08	1.45603e-06	C1: GAST-high
CIDEB	3.65455	1.86969	8.00323e-05	0.000882038	C1: GAST-high
GNB5	3.64086	1.86428	1.62962e-07	1.14732e-05	C1: GAST-high
AK7	3.63972	1.86383	7.63813e-07	3.5664e-05	C1: GAST-high
RUSC1	3.63694	1.86273	3.68238e-06	0.000111874	C1: GAST-high
OVOL2	3.63379	1.86147	1.1897e-08	1.50422e-06	C1: GAST-high
PCBP3	3.61638	1.85454	9.13189e-06	0.000200872	C1: GAST-high
CA5A	3.60391	1.84956	2.6638e-06	8.85521e-05	C1: GAST-high
MAPK8IP1	3.58248	1.84096	3.60955e-06	0.000110024	C1: GAST-high
GMPR	3.58155	1.84059	8.18267e-05	0.000895361	C1: GAST-high
IGSF9	3.579	1.83956	1.02498e-08	1.38298e-06	C1: GAST-high
SLC8A1	3.57798	1.83915	6.15325e-05	0.000739255	C1: GAST-high
FAM19A2	3.57399	1.83754	3.12731e-07	1.87537e-05	C1: GAST-high
GLP1R	3.57262	1.83698	0.00697526	0.0226823	C1: GAST-high
MAML3	3.57055	1.83615	1.69033e-08	1.97564e-06	C1: GAST-high
MADD	3.56997	1.83591	1.02917e-06	4.39191e-05	C1: GAST-high
LOXL2	3.56043	1.83205	0.000235879	0.00187376	C1: GAST-high
AC009133.22	3.56016	1.83194	0.000125736	0.00119671	C1: GAST-high
TDO2	3.55979	1.83179	0.000244127	0.00191033	C1: GAST-high
CACNG2	3.55777	1.83097	5.36653e-09	8.07179e-07	C1: GAST-high
CASR	3.55769	1.83094	0.0128143	0.036349	C1: GAST-high
RCAN3	3.55768	1.83093	2.17542e-06	7.6473e-05	C1: GAST-high
SPAG6	3.55363	1.82929	0.00177825	0.00815364	C1: GAST-high
RGN	3.5444	1.82554	0.0010801	0.00563862	C1: GAST-high
PRDM16	3.53851	1.82314	3.19495e-05	0.000473948	C1: GAST-high
PLCXD2	3.53548	1.82191	5.33871e-05	0.00066788	C1: GAST-high
ELL3	3.53035	1.81981	3.73884e-07	2.15748e-05	C1: GAST-high
LRRC4C	3.52049	1.81578	6.36814e-07	3.14127e-05	C1: GAST-high
TPD52	3.51156	1.81211	0.00104075	0.00548946	C1: GAST-high
ASRGL1	3.50901	1.81106	7.02793e-06	0.000170371	C1: GAST-high
TRAF3IP2	3.5048	1.80933	1.25117e-08	1.56183e-06	C1: GAST-high
NPAS2	3.50459	1.80924	2.09113e-05	0.000356619	C1: GAST-high
AMT	3.5003	1.80748	2.51461e-05	0.000402644	C1: GAST-high
EEF1A2	3.49876	1.80684	0.00102167	0.00541841	C1: GAST-high
KIAA1644	3.49454	1.8051	0.000482741	0.00313472	C1: GAST-high
CHRNB2	3.49212	1.8041	2.48739e-06	8.37499e-05	C1: GAST-high
CDH22	3.48882	1.80274	0.0114895	0.0333332	C1: GAST-high
HSD17B3	3.47951	1.79888	6.52054e-07	3.16422e-05	C1: GAST-high
SMPDL3A	3.4776	1.79809	2.44722e-05	0.000395918	C1: GAST-high
SLC6A18	3.47742	1.79802	4.46041e-10	1.18621e-07	C1: GAST-high
GRK3	3.47693	1.79781	1.17113e-06	4.83877e-05	C1: GAST-high
AL049829.1	3.46019	1.79085	0.0354912	0.0819198	C1: GAST-high
LSS	3.45883	1.79029	7.32161e-06	0.000174446	C1: GAST-high
ADGRD1	3.4555	1.78889	0.000321133	0.00231429	C1: GAST-high
TP53I3	3.44271	1.78355	3.30747e-05	0.000486325	C1: GAST-high
DNAJC22	3.44184	1.78318	0.00206654	0.00908941	C1: GAST-high
PCCB	3.44061	1.78266	1.47212e-06	5.65134e-05	C1: GAST-high
RMND5A	3.43943	1.78217	8.76853e-10	1.98645e-07	C1: GAST-high
HIST1H2AC	3.43361	1.77973	0.000240984	0.00189788	C1: GAST-high
ALK	3.43004	1.77823	1.99808e-08	2.2221e-06	C1: GAST-high
STON2	3.42835	1.77751	2.24477e-07	1.45553e-05	C1: GAST-high
GABRG3	3.4271	1.77699	2.11066e-09	3.91219e-07	C1: GAST-high
C4orf19	3.42097	1.7744	4.60437e-06	0.000129586	C1: GAST-high
POLR3K	3.41656	1.77254	2.71002e-09	4.60453e-07	C1: GAST-high
FLVCR1	3.41483	1.77182	5.74348e-08	4.97136e-06	C1: GAST-high
SLC39A11	3.41473	1.77177	3.27444e-06	0.000103458	C1: GAST-high
ZNF608	3.41417	1.77154	4.37407e-08	3.99325e-06	C1: GAST-high
HIST2H2BE	3.40759	1.76875	0.000990526	0.00530072	C1: GAST-high
SLITRK2	3.40478	1.76756	7.88374e-09	1.13021e-06	C1: GAST-high
LRRC20	3.40368	1.76709	2.77074e-08	2.87249e-06	C1: GAST-high
SHTN1	3.40346	1.767	8.25265e-09	1.16489e-06	C1: GAST-high
RNF145	3.40338	1.76697	5.91808e-06	0.000153809	C1: GAST-high
TNRC18	3.39739	1.76442	2.28536e-06	7.89763e-05	C1: GAST-high
PDE4DIP	3.39295	1.76254	0.000108444	0.00109277	C1: GAST-high
PDE2A	3.3917	1.76201	0.000236954	0.00187691	C1: GAST-high
G3BP2	3.38613	1.75964	6.75411e-05	0.000788358	C1: GAST-high
CYSTM1	3.38338	1.75846	3.79433e-06	0.000113954	C1: GAST-high
OR13A1	3.38316	1.75837	1.41923e-11	6.51074e-09	C1: GAST-high
ABLIM2	3.38267	1.75816	2.42084e-05	0.000393039	C1: GAST-high
LDOC1	3.37995	1.757	1.07951e-05	0.00022383	C1: GAST-high
PLEKHA6	3.37463	1.75473	5.95178e-06	0.000154041	C1: GAST-high
PEX7	3.37039	1.75292	6.01278e-08	5.18002e-06	C1: GAST-high
RCC2	3.36982	1.75267	4.14727e-08	3.82424e-06	C1: GAST-high
HACD3	3.3691	1.75236	7.6344e-05	0.000850984	C1: GAST-high
STRBP	3.36824	1.752	1.78277e-07	1.22066e-05	C1: GAST-high
HSPB6	3.36791	1.75185	0.0429848	0.0957945	C1: GAST-high
INPPL1	3.36407	1.75021	3.71576e-06	0.000112515	C1: GAST-high
RP11-111K18.1	3.35956	1.74827	3.08237e-06	9.95007e-05	C1: GAST-high
DPY19L2	3.35949	1.74824	2.45972e-06	8.31233e-05	C1: GAST-high
MANEAL	3.35702	1.74718	5.77273e-05	0.000706349	C1: GAST-high
ARHGEF28	3.35607	1.74677	6.07591e-06	0.000155899	C1: GAST-high
NEB	3.35045	1.74435	1.89367e-05	0.000329373	C1: GAST-high
HOXA2	3.34624	1.74254	2.1334e-06	7.55752e-05	C1: GAST-high
TUBA4A	3.33897	1.7394	1.59892e-05	0.00029311	C1: GAST-high
GAB2	3.33677	1.73845	7.07356e-08	5.79464e-06	C1: GAST-high
SSBP3	3.3359	1.73807	1.83464e-07	1.24228e-05	C1: GAST-high
GTF2I	3.33554	1.73792	5.27861e-06	0.000143076	C1: GAST-high
ABCC1	3.33173	1.73627	8.48383e-09	1.18838e-06	C1: GAST-high
SNN	3.33001	1.73553	3.22162e-08	3.1955e-06	C1: GAST-high
2022-03-08	3.32898	1.73508	2.46596e-05	0.000397461	C1: GAST-high
DNASE2B	3.32784	1.73459	0.000626426	0.00379746	C1: GAST-high
SALL3	3.31788	1.73026	7.79786e-08	6.2485e-06	C1: GAST-high
PTPRF	3.3177	1.73019	0.000142663	0.00131599	C1: GAST-high
ABAT	3.31713	1.72994	0.00271837	0.0111718	C1: GAST-high
ESRP2	3.30971	1.72671	5.97264e-06	0.000154363	C1: GAST-high
MAPK8IP2	3.30845	1.72616	0.000173857	0.0015127	C1: GAST-high
SRRM3	3.30673	1.72541	9.05164e-07	3.98316e-05	C1: GAST-high
HDGF	3.29981	1.72238	1.31427e-07	9.57015e-06	C1: GAST-high
CUX2	3.2988	1.72194	1.05517e-10	3.65327e-08	C1: GAST-high
BICDL2	3.29695	1.72113	0.00180126	0.00822628	C1: GAST-high
MAP7	3.29558	1.72053	3.32313e-06	0.000104238	C1: GAST-high
TSHZ1	3.29261	1.71923	1.62779e-07	1.14732e-05	C1: GAST-high
ACSL6	3.29094	1.7185	0.000355283	0.0024924	C1: GAST-high
HOMER2	3.28623	1.71644	0.000126519	0.00120229	C1: GAST-high
EPHA10	3.28584	1.71626	1.60084e-06	5.99112e-05	C1: GAST-high
ADCY2	3.28069	1.714	0.00133327	0.00659627	C1: GAST-high
RP11-286N22.8	3.27974	1.71358	4.73261e-05	0.000620085	C1: GAST-high
CHDH	3.27556	1.71174	0.000241339	0.00189904	C1: GAST-high
PARP1	3.26949	1.70907	5.69795e-06	0.000150057	C1: GAST-high
RFX6	3.26841	1.70859	0.00442385	0.0161355	C1: GAST-high
PARD3	3.2674	1.70814	3.45449e-07	2.03173e-05	C1: GAST-high
LYSMD2	3.26325	1.70631	2.49443e-06	8.38329e-05	C1: GAST-high
GPAT4	3.26112	1.70537	7.27049e-07	3.42965e-05	C1: GAST-high
PPFIA1	3.25465	1.7025	3.38687e-07	2.00481e-05	C1: GAST-high
AMIGO1	3.24996	1.70042	2.32948e-05	0.000381319	C1: GAST-high
PTPRM	3.24888	1.69994	3.02949e-05	0.000455292	C1: GAST-high
HPCA	3.24532	1.69836	0.000493445	0.00318379	C1: GAST-high
FBXL16	3.23938	1.69572	0.000678675	0.00403163	C1: GAST-high
INPP1	3.23293	1.69284	1.36896e-06	5.38059e-05	C1: GAST-high
MBP	3.22916	1.69116	1.58781e-06	5.96493e-05	C1: GAST-high
PSD4	3.22471	1.68917	1.71165e-05	0.000307928	C1: GAST-high
FAM78B	3.22311	1.68845	3.7562e-09	5.89114e-07	C1: GAST-high
PDZK1	3.22037	1.68723	0.0148468	0.0408699	C1: GAST-high
MXRA7	3.22022	1.68716	0.0012309	0.00621205	C1: GAST-high
PCLO	3.21531	1.68496	0.000416274	0.00281253	C1: GAST-high
HOXA4	3.21334	1.68407	0.000295756	0.00218483	C1: GAST-high
CHRM1	3.21321	1.68401	4.14631e-06	0.00012019	C1: GAST-high
BAZ2B	3.20926	1.68224	9.38086e-06	0.000203474	C1: GAST-high
SYT4	3.2068	1.68113	0.0119886	0.0344489	C1: GAST-high
LNPEP	3.20489	1.68028	8.46471e-08	6.72413e-06	C1: GAST-high
TBC1D22A	3.20139	1.6787	3.37807e-08	3.32537e-06	C1: GAST-high
SC5D	3.20064	1.67836	3.2868e-06	0.00010363	C1: GAST-high
GNAO1	3.19703	1.67673	0.000393408	0.0026978	C1: GAST-high
AIFM2	3.19462	1.67564	2.571e-07	1.62682e-05	C1: GAST-high
MARK2	3.19324	1.67502	6.12597e-07	3.04639e-05	C1: GAST-high
CLASP2	3.19283	1.67484	9.26368e-06	0.000202127	C1: GAST-high
FUBP1	3.18738	1.67237	6.50355e-06	0.000161927	C1: GAST-high
CBX8	3.18627	1.67187	6.3077e-06	0.00015943	C1: GAST-high
HTR4	3.18459	1.67111	1.03329e-07	7.9375e-06	C1: GAST-high
E2F5	3.17845	1.66832	7.4455e-08	6.01872e-06	C1: GAST-high
LEO1	3.17826	1.66824	1.37456e-06	5.38059e-05	C1: GAST-high
RPRD2	3.17817	1.6682	8.56241e-07	3.85792e-05	C1: GAST-high
RAB3B	3.17618	1.66729	0.000293925	0.00217393	C1: GAST-high
TRIM2	3.17338	1.66602	7.28803e-05	0.000822481	C1: GAST-high
ATXN7L1	3.16898	1.66402	5.34862e-09	8.07179e-07	C1: GAST-high
ANP32A	3.16697	1.6631	4.5266e-06	0.000128581	C1: GAST-high
NOS1AP	3.1649	1.66216	4.66605e-13	3.7227e-10	C1: GAST-high
MCOLN3	3.16429	1.66188	0.00169544	0.00788427	C1: GAST-high
INSR	3.16063	1.66021	7.62165e-06	0.000179765	C1: GAST-high
WDR7	3.1602	1.66002	1.66092e-07	1.15885e-05	C1: GAST-high
LRBA	3.15902	1.65948	0.000116341	0.0011385	C1: GAST-high
ANKS4B	3.15891	1.65943	0.00597156	0.0201727	C1: GAST-high
GFRA1	3.15626	1.65821	0.000225831	0.00181515	C1: GAST-high
MARCKS	3.15581	1.65801	3.18953e-05	0.000473526	C1: GAST-high
TNPO1	3.15525	1.65775	1.37816e-05	0.000264255	C1: GAST-high
PPP1R14C	3.14911	1.65494	0.000181918	0.0015621	C1: GAST-high
SAMM50	3.14734	1.65413	2.5306e-08	2.65352e-06	C1: GAST-high
HDAC1	3.14722	1.65408	4.71615e-08	4.26312e-06	C1: GAST-high
ADRA1B	3.14176	1.65157	7.88632e-05	0.000870199	C1: GAST-high
NXN	3.13763	1.64968	0.000125248	0.00119413	C1: GAST-high
FAM213B	3.13512	1.64852	1.41289e-06	5.50455e-05	C1: GAST-high
BDH1	3.1344	1.64819	0.000173262	0.00150895	C1: GAST-high
ACOT7	3.13139	1.6468	5.18151e-05	0.000653924	C1: GAST-high
GPBAR1	3.12775	1.64512	0.00356981	0.0136927	C1: GAST-high
RNF144B	3.12506	1.64388	8.07224e-10	1.89905e-07	C1: GAST-high
HN1L	3.12103	1.64202	2.83661e-06	9.2784e-05	C1: GAST-high
PLPP5	3.1192	1.64117	3.01793e-05	0.000453926	C1: GAST-high
ABCC6	3.11725	1.64027	0.00115113	0.00590694	C1: GAST-high
RBBP4	3.11515	1.6393	8.02415e-05	0.000883813	C1: GAST-high
A4GALT	3.11276	1.63819	0.000743312	0.00430561	C1: GAST-high
GPRIN3	3.11157	1.63764	1.18139e-07	8.88462e-06	C1: GAST-high
GCNT2	3.10494	1.63457	1.78369e-05	0.000317113	C1: GAST-high
ACTN1	3.10493	1.63456	6.44968e-05	0.000765678	C1: GAST-high
GALNT11	3.1048	1.6345	6.05055e-07	3.02527e-05	C1: GAST-high
SPA17	3.10309	1.63371	2.99589e-05	0.000451352	C1: GAST-high
AUH	3.10145	1.63294	9.83193e-06	0.000209035	C1: GAST-high
NPTX2	3.10106	1.63276	0.0137242	0.0383318	C1: GAST-high
KBTBD4	3.10096	1.63271	1.10883e-06	4.65609e-05	C1: GAST-high
PCF11	3.10023	1.63237	8.01567e-06	0.000185249	C1: GAST-high
CERKL	3.09875	1.63168	7.88007e-06	0.000183735	C1: GAST-high
AK5	3.09642	1.6306	0.00128407	0.00640637	C1: GAST-high
MGAM2	3.09479	1.62984	7.5503e-06	0.000178541	C1: GAST-high
TPGS2	3.09298	1.629	6.82489e-06	0.000167653	C1: GAST-high
HEY1	3.08932	1.62729	2.63359e-05	0.000414838	C1: GAST-high
GNAZ	3.08422	1.62491	4.45818e-05	0.000591951	C1: GAST-high
RNASE4	3.07888	1.6224	0.0422748	0.0945337	C1: GAST-high
FAM219B	3.07476	1.62047	1.22688e-05	0.000244443	C1: GAST-high
MNAT1	3.07262	1.61947	1.52939e-06	5.81043e-05	C1: GAST-high
FAM107B	3.07165	1.61901	4.7611e-05	0.00062271	C1: GAST-high
CTR9	3.07036	1.61841	1.24984e-07	9.2478e-06	C1: GAST-high
PDE4D	3.07011	1.61829	1.90775e-06	6.86416e-05	C1: GAST-high
NMNAT2	3.06752	1.61707	0.00228671	0.00981774	C1: GAST-high
CXXC4	3.06518	1.61597	3.04644e-05	0.000456592	C1: GAST-high
ATP6V1A	3.06409	1.61546	5.35029e-06	0.000143956	C1: GAST-high
NTN3	3.06185	1.6144	1.39554e-09	2.85869e-07	C1: GAST-high
TSPYL1	3.06034	1.61369	1.03602e-05	0.000216279	C1: GAST-high
AKR7A2	3.0561	1.61169	4.15261e-06	0.00012019	C1: GAST-high
HOXA5	3.05583	1.61156	0.000651503	0.00390222	C1: GAST-high
HCN4	3.0558	1.61155	1.4168e-05	0.000268582	C1: GAST-high
PEMT	3.05112	1.60934	0.00833665	0.0261098	C1: GAST-high
SLC7A1	3.05069	1.60914	7.46961e-05	0.00083782	C1: GAST-high
TRIM24	3.05038	1.60899	2.13903e-08	2.32256e-06	C1: GAST-high
CCDC28B	3.04449	1.6062	7.40398e-06	0.000175988	C1: GAST-high
PLXNB3	3.04437	1.60614	0.0009793	0.00526212	C1: GAST-high
DUSP18	3.0432	1.60559	4.25346e-08	3.90255e-06	C1: GAST-high
ASB4	3.03984	1.60399	0.00456674	0.016509	C1: GAST-high
FABP5	3.03907	1.60363	0.0080883	0.0254995	C1: GAST-high
NCK2	3.03906	1.60363	6.18905e-05	0.000741612	C1: GAST-high
CACNA1H	3.03808	1.60316	0.000545972	0.00343573	C1: GAST-high
AHCYL1	3.03539	1.60188	9.8609e-06	0.000209035	C1: GAST-high
PDGFA	3.03342	1.60095	4.54504e-07	2.45504e-05	C1: GAST-high
NPAS3	3.03106	1.59982	7.00379e-08	5.76321e-06	C1: GAST-high
CYB561D1	3.03101	1.5998	2.9054e-07	1.78023e-05	C1: GAST-high
NRN1	3.0297	1.59917	0.00636425	0.0211642	C1: GAST-high
COBLL1	3.02902	1.59885	1.58957e-06	5.96493e-05	C1: GAST-high
ATP9A	3.02832	1.59852	0.000276006	0.00208082	C1: GAST-high
TIA1	3.0282	1.59846	3.04035e-05	0.000456177	C1: GAST-high
FYTTD1	3.0279	1.59832	3.56225e-07	2.08841e-05	C1: GAST-high
CMIP	3.02685	1.59782	0.000358782	0.00251001	C1: GAST-high
RTN3	3.02499	1.59693	2.29621e-05	0.000377219	C1: GAST-high
OGG1	3.02489	1.59688	2.768e-07	1.71597e-05	C1: GAST-high
DCPS	3.02457	1.59673	1.23792e-07	9.19671e-06	C1: GAST-high
TEX9	3.02292	1.59594	1.72286e-07	1.18852e-05	C1: GAST-high
TRIM62	3.01843	1.5938	1.29809e-11	6.2684e-09	C1: GAST-high
LMO3	3.01767	1.59343	0.00453874	0.0164272	C1: GAST-high
KLK10	3.01305	1.59122	0.000834129	0.00467938	C1: GAST-high
MPP1	3.01175	1.5906	3.47336e-05	0.000503445	C1: GAST-high
BRSK2	3.01119	1.59033	0.000238531	0.00188281	C1: GAST-high
SLC27A2	3.00922	1.58939	0.00104222	0.0054956	C1: GAST-high
EPCAM	3.0077	1.58866	0.00204511	0.00902546	C1: GAST-high
AMER3	3.00739	1.58851	4.89855e-06	0.000135783	C1: GAST-high
GCC2	3.0044	1.58708	6.002e-07	3.0092e-05	C1: GAST-high
SCRN3	3.00247	1.58615	2.89731e-05	0.000441208	C1: GAST-high
CDK5R2	3.00192	1.58589	0.00160221	0.00754441	C1: GAST-high
DACH2	2.99871	1.58434	0.00124374	0.00626306	C1: GAST-high
MT1M	2.99693	1.58349	0.0115667	0.0334936	C1: GAST-high
FADS6	2.99667	1.58336	2.11557e-10	6.26141e-08	C1: GAST-high
NEUROD1	2.99619	1.58313	0.031289	0.0741705	C1: GAST-high
ABHD3	2.99546	1.58278	6.88892e-05	0.000798053	C1: GAST-high
TSPYL4	2.99539	1.58274	0.000142281	0.00131397	C1: GAST-high
CEP76	2.99524	1.58267	5.11553e-10	1.32211e-07	C1: GAST-high
FBXO10	2.99498	1.58254	1.13616e-08	1.45794e-06	C1: GAST-high
FHDC1	2.99392	1.58204	3.97998e-07	2.24228e-05	C1: GAST-high
NIPSNAP1	2.99264	1.58142	8.50607e-05	0.000921538	C1: GAST-high
PEPD	2.99199	1.58111	6.84485e-06	0.000167752	C1: GAST-high
TREH	2.99155	1.58089	1.48674e-05	0.000279526	C1: GAST-high
TOM1L1	2.99104	1.58065	0.000101258	0.00103883	C1: GAST-high
LRRC8D	2.98982	1.58006	1.28611e-06	5.14546e-05	C1: GAST-high
VAMP8	2.98897	1.57965	3.72374e-05	0.000524007	C1: GAST-high
BBX	2.9886	1.57947	1.50657e-05	0.000281929	C1: GAST-high
UNC80	2.98482	1.57764	3.08815e-05	0.000461839	C1: GAST-high
PARVB	2.97957	1.5751	0.00289348	0.0116667	C1: GAST-high
APCDD1L	2.97783	1.57426	0.0013326	0.00659563	C1: GAST-high
ZNF618	2.97708	1.5739	1.31996e-05	0.000255499	C1: GAST-high
ZNF251	2.97546	1.57311	1.21551e-06	4.95657e-05	C1: GAST-high
NAPEPLD	2.97375	1.57229	1.09875e-07	8.366e-06	C1: GAST-high
MAGEF1	2.97122	1.57105	3.31577e-06	0.000104185	C1: GAST-high
CNKSR1	2.9712	1.57105	0.0017866	0.00817895	C1: GAST-high
ALAD	2.96835	1.56966	8.93933e-06	0.000198352	C1: GAST-high
SHANK2	2.9667	1.56886	9.32371e-06	0.000202629	C1: GAST-high
SLC16A2	2.96586	1.56845	2.41224e-05	0.000392416	C1: GAST-high
CADM1	2.96365	1.56737	0.00744279	0.0238476	C1: GAST-high
PON2	2.96267	1.5669	1.09085e-05	0.000225165	C1: GAST-high
NEBL	2.9615	1.56633	0.000273174	0.00206967	C1: GAST-high
SIX2	2.95955	1.56538	0.000212981	0.00174236	C1: GAST-high
ZNF664	2.95747	1.56437	3.63413e-05	0.000516948	C1: GAST-high
LONP2	2.95713	1.5642	3.63066e-07	2.115e-05	C1: GAST-high
GSTCD	2.95462	1.56297	1.9162e-08	2.161e-06	C1: GAST-high
TGOLN2	2.95305	1.5622	2.74356e-05	0.000426507	C1: GAST-high
FAM47E-STBD1	2.95192	1.56165	0.00059557	0.00365631	C1: GAST-high
PDE9A	2.95152	1.56146	5.11644e-05	0.000648836	C1: GAST-high
PATZ1	2.95077	1.56109	1.03815e-07	7.9375e-06	C1: GAST-high
MAPK6	2.94999	1.56071	6.17441e-06	0.00015802	C1: GAST-high
NHLH2	2.94885	1.56015	0.000605626	0.00370318	C1: GAST-high
PLAC8	2.94758	1.55953	0.00328981	0.0128525	C1: GAST-high
CD68	2.94477	1.55815	0.0012303	0.00621205	C1: GAST-high
ZFAND6	2.94444	1.55799	1.70592e-07	1.18127e-05	C1: GAST-high
SRCAP	2.94343	1.5575	9.00677e-05	0.000960338	C1: GAST-high
SOBP	2.94275	1.55716	5.8725e-06	0.000153286	C1: GAST-high
SMIM18	2.94274	1.55716	2.24063e-05	0.000370077	C1: GAST-high
ABHD2	2.94014	1.55588	0.000306217	0.00223778	C1: GAST-high
BMI1	2.93841	1.55504	4.72211e-07	2.54108e-05	C1: GAST-high
PI4K2B	2.93676	1.55423	2.81779e-06	9.26638e-05	C1: GAST-high
RAB17	2.93574	1.55373	0.000308414	0.00225116	C1: GAST-high
EBF1	2.93489	1.55331	1.01258e-05	0.000212595	C1: GAST-high
FFAR4	2.93421	1.55297	0.000556689	0.00347931	C1: GAST-high
NDUFS1	2.9336	1.55267	2.17647e-05	0.000364329	C1: GAST-high
CNNM3	2.93239	1.55208	5.01624e-05	0.000640632	C1: GAST-high
FBP1	2.93219	1.55198	0.0242658	0.0603212	C1: GAST-high
CELSR1	2.93128	1.55153	6.94063e-05	0.000801514	C1: GAST-high
XKR4	2.93037	1.55108	1.1079e-10	3.76481e-08	C1: GAST-high
LRRC16A	2.92859	1.55021	2.69934e-09	4.60453e-07	C1: GAST-high
SCGN	2.92809	1.54996	0.0131872	0.0371884	C1: GAST-high
TOLLIP	2.92576	1.54881	6.41495e-06	0.000160894	C1: GAST-high
MSI1	2.92535	1.54861	0.000824066	0.00463427	C1: GAST-high
CPSF7	2.92458	1.54823	5.22491e-06	0.000142462	C1: GAST-high
COG1	2.92423	1.54806	2.86567e-05	0.000438758	C1: GAST-high
MMP17	2.92363	1.54776	0.00298744	0.0119458	C1: GAST-high
PPP1CB	2.92312	1.54751	2.07082e-06	7.36424e-05	C1: GAST-high
CBX7	2.91913	1.54554	0.000187783	0.00159893	C1: GAST-high
SDK1	2.91884	1.5454	0.000169464	0.00148079	C1: GAST-high
FBXO21	2.91882	1.54538	0.000109651	0.00109952	C1: GAST-high
STXBP5L	2.91525	1.54362	1.25923e-05	0.00024781	C1: GAST-high
SCG3	2.91434	1.54317	0.0131695	0.0371499	C1: GAST-high
SNRNP25	2.91388	1.54294	6.72598e-06	0.000166065	C1: GAST-high
UNC13D	2.91355	1.54278	1.17863e-05	0.000236629	C1: GAST-high
CALM2	2.91298	1.54249	3.19711e-06	0.0001015	C1: GAST-high
MAZ	2.9114	1.54171	6.53471e-07	3.16422e-05	C1: GAST-high
FAM20B	2.91009	1.54107	1.72265e-06	6.33479e-05	C1: GAST-high
SMARCC1	2.90331	1.5377	2.47829e-07	1.58455e-05	C1: GAST-high
ARID1A	2.90228	1.53718	3.87564e-06	0.000115639	C1: GAST-high
SCHIP1	2.90108	1.53659	8.91628e-06	0.000198352	C1: GAST-high
B3GALNT2	2.89959	1.53585	2.59803e-07	1.63314e-05	C1: GAST-high
CELSR2	2.89902	1.53556	2.70048e-06	8.94474e-05	C1: GAST-high
PRDX1	2.89853	1.53532	1.18112e-07	8.88462e-06	C1: GAST-high
RAB25	2.89645	1.53429	0.00163077	0.00764944	C1: GAST-high
BRE	2.89533	1.53373	1.18039e-07	8.88462e-06	C1: GAST-high
PCYOX1	2.89392	1.53302	6.90383e-05	0.000799276	C1: GAST-high
DLGAP2	2.89091	1.53153	3.59133e-09	5.68111e-07	C1: GAST-high
ANXA7	2.89019	1.53116	0.000107101	0.00108232	C1: GAST-high
RAP1GDS1	2.88662	1.52938	1.51544e-06	5.79339e-05	C1: GAST-high
A1CF	2.88588	1.52901	0.00288958	0.0116612	C1: GAST-high
CKAP5	2.88555	1.52884	8.61645e-06	0.000193527	C1: GAST-high
DCX	2.88529	1.52872	6.32123e-07	3.12654e-05	C1: GAST-high
CGN	2.88416	1.52815	0.000997671	0.00532827	C1: GAST-high
ERBB3	2.88251	1.52733	0.0310161	0.0737348	C1: GAST-high
RAP1GAP2	2.87939	1.52577	0.00236927	0.0100896	C1: GAST-high
KLK13	2.87914	1.52564	5.99828e-05	0.000725567	C1: GAST-high
ERLIN2	2.87846	1.5253	1.02746e-05	0.000214982	C1: GAST-high
VWA5B2	2.8777	1.52491	0.0215075	0.0547535	C1: GAST-high
IDNK	2.8765	1.52432	7.19594e-06	0.000172608	C1: GAST-high
AP1S3	2.87541	1.52377	5.58824e-07	2.86437e-05	C1: GAST-high
GLOD5	2.87315	1.52263	1.64142e-07	1.14962e-05	C1: GAST-high
ADAM10	2.87099	1.52155	0.000190699	0.00161557	C1: GAST-high
EPDR1	2.86763	1.51986	0.000953301	0.00516172	C1: GAST-high
TTLL7	2.86757	1.51983	1.5459e-05	0.000285673	C1: GAST-high
HGD	2.86726	1.51967	0.0160818	0.0435637	C1: GAST-high
TACC2	2.86704	1.51956	0.00175216	0.00806424	C1: GAST-high
PAQR4	2.86676	1.51942	0.000122666	0.00117665	C1: GAST-high
RCOR2	2.86501	1.51854	3.99577e-07	2.24228e-05	C1: GAST-high
SVOPL	2.86188	1.51696	1.52506e-09	3.04183e-07	C1: GAST-high
SLC25A33	2.86105	1.51655	5.50087e-08	4.82971e-06	C1: GAST-high
RBKS	2.86007	1.51605	6.54263e-07	3.16422e-05	C1: GAST-high
CTBP2	2.85974	1.51588	1.22063e-06	4.96644e-05	C1: GAST-high
PLA2G6	2.85962	1.51582	6.31631e-05	0.000752625	C1: GAST-high
2022-09-06	2.85797	1.51499	2.58558e-05	0.000410072	C1: GAST-high
QDPR	2.85428	1.51313	0.00294405	0.0118136	C1: GAST-high
RP11-40A7.2	2.85232	1.51214	0.0107132	0.0316413	C1: GAST-high
PEG10	2.84901	1.51046	0.0202011	0.0521952	C1: GAST-high
OSBP	2.84656	1.50922	6.53687e-07	3.16422e-05	C1: GAST-high
KIDINS220	2.84596	1.50891	2.17744e-05	0.000364329	C1: GAST-high
TEAD1	2.84522	1.50854	2.35444e-05	0.000384642	C1: GAST-high
KREMEN2	2.84344	1.50764	1.24411e-06	5.01745e-05	C1: GAST-high
PAFAH2	2.8418	1.50681	2.81725e-08	2.9043e-06	C1: GAST-high
GLYR1	2.84178	1.5068	3.90677e-06	0.000116045	C1: GAST-high
BANP	2.83989	1.50583	2.06789e-06	7.36424e-05	C1: GAST-high
PIR	2.83914	1.50545	1.73913e-07	1.19525e-05	C1: GAST-high
MAPK12	2.83547	1.50359	0.000162179	0.0014349	C1: GAST-high
RASGEF1B	2.83491	1.5033	0.000164471	0.00144811	C1: GAST-high
ABI1	2.83471	1.5032	5.53551e-07	2.84528e-05	C1: GAST-high
TBC1D30	2.83419	1.50294	1.58769e-05	0.000292217	C1: GAST-high
GPR142	2.83411	1.5029	0.0336877	0.0787075	C1: GAST-high
DENND3	2.83095	1.50129	6.59294e-06	0.000163487	C1: GAST-high
MLLT10	2.83085	1.50123	1.27506e-07	9.32163e-06	C1: GAST-high
TDP2	2.82912	1.50035	3.24033e-05	0.00047836	C1: GAST-high
BORCS7	2.82656	1.49905	1.52801e-06	5.81043e-05	C1: GAST-high
HNRNPH2	2.82448	1.49799	9.09095e-06	0.000200263	C1: GAST-high
HSD17B8	2.82258	1.49701	9.98439e-06	0.000210833	C1: GAST-high
TRAP1	2.82241	1.49693	9.68866e-09	1.31694e-06	C1: GAST-high
CAPRIN1	2.81986	1.49562	1.30727e-06	5.1923e-05	C1: GAST-high
EPB41L4B	2.8175	1.49442	0.00054953	0.00344862	C1: GAST-high
MAPK1	2.81717	1.49425	3.95689e-05	0.000546921	C1: GAST-high
GRIK2	2.81668	1.494	3.79805e-05	0.000530801	C1: GAST-high
FAM188A	2.81639	1.49385	4.49145e-05	0.000595077	C1: GAST-high
GNG7	2.81592	1.49361	7.66542e-06	0.000180103	C1: GAST-high
FOXO1	2.81379	1.49252	2.08216e-06	7.39025e-05	C1: GAST-high
CCDC88A	2.8135	1.49237	2.46311e-07	1.58035e-05	C1: GAST-high
PRR15L	2.80933	1.49023	0.00993831	0.029867	C1: GAST-high
MANSC1	2.80731	1.48919	9.15457e-06	0.000200941	C1: GAST-high
MT1X	2.8041	1.48754	0.0094262	0.0286993	C1: GAST-high
FAM162A	2.80405	1.48751	5.37021e-06	0.000144069	C1: GAST-high
KIAA0895L	2.8034	1.48718	5.75197e-05	0.000705539	C1: GAST-high
KIF13B	2.80321	1.48708	2.52911e-05	0.000403342	C1: GAST-high
VPS41	2.80163	1.48627	5.1518e-05	0.000651969	C1: GAST-high
ABHD6	2.80138	1.48614	4.92507e-05	0.00063421	C1: GAST-high
HADH	2.7964	1.48357	0.0108823	0.0319964	C1: GAST-high
CRACR2A	2.79604	1.48339	9.21814e-07	4.04672e-05	C1: GAST-high
KLHL35	2.79317	1.4819	0.00238917	0.0101508	C1: GAST-high
SLC9A3R1	2.78844	1.47946	0.00825186	0.0258929	C1: GAST-high
FMN2	2.78512	1.47774	0.00112448	0.00579936	C1: GAST-high
RAB3D	2.78507	1.47771	1.02476e-06	4.3906e-05	C1: GAST-high
FANCL	2.78467	1.47751	2.182e-05	0.000364329	C1: GAST-high
KIF5B	2.78377	1.47704	4.25907e-06	0.000122307	C1: GAST-high
CHST13	2.7826	1.47644	1.60214e-05	0.000293248	C1: GAST-high
POGK	2.78152	1.47587	9.32681e-07	4.06525e-05	C1: GAST-high
VSTM2A	2.7813	1.47576	0.0348036	0.0807187	C1: GAST-high
ECE1	2.78033	1.47526	0.000328427	0.00235415	C1: GAST-high
HN1	2.77558	1.47279	7.51079e-05	0.000841924	C1: GAST-high
ZMYND8	2.77399	1.47196	5.91892e-05	0.000719285	C1: GAST-high
BAHCC1	2.77318	1.47154	1.09987e-05	0.000226516	C1: GAST-high
OSBP2	2.773	1.47145	5.65718e-07	2.88463e-05	C1: GAST-high
CAPN15	2.77168	1.47076	2.28006e-06	7.89417e-05	C1: GAST-high
STXBP5	2.77115	1.47049	1.5013e-05	0.000281686	C1: GAST-high
ZDHHC13	2.77049	1.47014	8.45088e-06	0.000191608	C1: GAST-high
PEX2	2.76568	1.46763	5.83911e-05	0.000711	C1: GAST-high
EGFLAM	2.76417	1.46685	0.002174	0.00944212	C1: GAST-high
CLIP2	2.76356	1.46653	4.39931e-05	0.000586682	C1: GAST-high
LGR4	2.76212	1.46578	0.0014494	0.00702124	C1: GAST-high
IVD	2.762	1.46571	2.15353e-05	0.000362763	C1: GAST-high
RGL1	2.76104	1.46521	3.16296e-05	0.000470724	C1: GAST-high
L1CAM	2.76103	1.46521	0.00435687	0.0159628	C1: GAST-high
UBE2N	2.7602	1.46477	3.41689e-05	0.000497791	C1: GAST-high
MARK1	2.76001	1.46467	1.28097e-06	5.1435e-05	C1: GAST-high
PRKCI	2.75923	1.46426	9.44375e-08	7.40568e-06	C1: GAST-high
KLHL29	2.75874	1.46401	3.21398e-05	0.000475617	C1: GAST-high
SMIM22	2.75764	1.46344	0.018262	0.0481823	C1: GAST-high
RSPO4	2.75712	1.46316	3.45623e-06	0.000106951	C1: GAST-high
PPP1R2	2.75096	1.45994	2.59878e-07	1.63314e-05	C1: GAST-high
TLK1	2.75093	1.45992	2.30933e-06	7.96547e-05	C1: GAST-high
RTKN	2.74903	1.45892	5.57398e-05	0.000687845	C1: GAST-high
MBOAT2	2.74803	1.4584	0.000129458	0.00122073	C1: GAST-high
CALM1	2.74629	1.45749	3.9581e-05	0.000546921	C1: GAST-high
PDXDC1	2.74588	1.45727	4.05387e-05	0.000555553	C1: GAST-high
F12	2.74521	1.45692	0.00405014	0.0150842	C1: GAST-high
STX3	2.74452	1.45655	4.28847e-05	0.000576509	C1: GAST-high
HP1BP3	2.74344	1.45599	0.000155619	0.00139502	C1: GAST-high
PNMA1	2.74299	1.45575	0.00118354	0.00603275	C1: GAST-high
EEPD1	2.74285	1.45567	0.000290659	0.00215907	C1: GAST-high
TRAF7	2.74248	1.45548	6.99124e-07	3.34087e-05	C1: GAST-high
RPS6KA2	2.74111	1.45476	0.000157085	0.00140414	C1: GAST-high
PPP1R9A	2.73802	1.45313	1.88022e-06	6.77839e-05	C1: GAST-high
PIK3IP1	2.7361	1.45212	0.000669217	0.00398995	C1: GAST-high
PAICS	2.73408	1.45106	4.91577e-05	0.000634168	C1: GAST-high
LCORL	2.73029	1.44905	1.38871e-05	0.000265723	C1: GAST-high
CALCOCO2	2.72974	1.44876	0.000149238	0.00135503	C1: GAST-high
HHAT	2.72876	1.44825	2.55088e-07	1.61968e-05	C1: GAST-high
ATP2B1	2.72705	1.44734	0.000741459	0.00430265	C1: GAST-high
SLC35E2	2.72663	1.44712	6.73383e-07	3.24319e-05	C1: GAST-high
DUSP26	2.72625	1.44692	0.00782544	0.0248309	C1: GAST-high
HIVEP3	2.72404	1.44575	1.10229e-08	1.43454e-06	C1: GAST-high
PDE8B	2.72361	1.44552	0.00308411	0.0122305	C1: GAST-high
GIPC2	2.72163	1.44447	2.2364e-05	0.000369939	C1: GAST-high
C11orf58	2.72011	1.44366	5.43866e-06	0.000145268	C1: GAST-high
MDK	2.71915	1.44316	0.0375062	0.0857939	C1: GAST-high
NAA40	2.71906	1.44311	1.70305e-05	0.000306683	C1: GAST-high
DAGLA	2.71388	1.44036	6.29503e-06	0.00015943	C1: GAST-high
YWHAQ	2.71383	1.44033	7.20476e-05	0.000817609	C1: GAST-high
ADAMTS15	2.7136	1.44021	9.76022e-06	0.000208532	C1: GAST-high
APEH	2.71091	1.43878	2.46924e-05	0.000397461	C1: GAST-high
HRASLS	2.71014	1.43837	0.00139909	0.00684436	C1: GAST-high
MPHOSPH6	2.70877	1.43764	4.96112e-05	0.00063751	C1: GAST-high
SUSD4	2.70844	1.43746	0.0147421	0.0406367	C1: GAST-high
LDOC1L	2.70634	1.43634	2.60366e-05	0.000411518	C1: GAST-high
MAOA	2.70618	1.43626	0.00198331	0.00881843	C1: GAST-high
FAM222A	2.70551	1.4359	0.00348691	0.0134506	C1: GAST-high
DNM1	2.70493	1.43559	0.00170577	0.00791827	C1: GAST-high
TKFC	2.70434	1.43528	1.63189e-07	1.14732e-05	C1: GAST-high
RTBDN	2.70386	1.43502	0.0138185	0.0385538	C1: GAST-high
YPEL2	2.70304	1.43459	2.86076e-05	0.000438758	C1: GAST-high
CCNB1IP1	2.70271	1.43441	1.50874e-05	0.000281929	C1: GAST-high
TIRAP	2.70193	1.43399	4.8812e-08	4.36927e-06	C1: GAST-high
ZSWIM5	2.70061	1.43329	1.37161e-06	5.38059e-05	C1: GAST-high
TMPO	2.69999	1.43296	1.17416e-05	0.000236031	C1: GAST-high
HDAC4	2.69977	1.43284	5.13924e-07	2.72489e-05	C1: GAST-high
ST20-MTHFS	2.69945	1.43267	0.000195078	0.00164145	C1: GAST-high
ZFAND4	2.69945	1.43267	4.13855e-07	2.30128e-05	C1: GAST-high
TRAPPC9	2.69747	1.4316	7.22841e-05	0.000818774	C1: GAST-high
RP11-111M22.2	2.69722	1.43147	3.1134e-06	0.000100054	C1: GAST-high
PREP	2.69668	1.43118	2.52384e-06	8.4512e-05	C1: GAST-high
CHRNA4	2.69551	1.43056	1.91344e-08	2.161e-06	C1: GAST-high
LBX2	2.6955	1.43055	1.024e-07	7.92845e-06	C1: GAST-high
HNRNPUL2-BSCL2	2.69503	1.4303	0.00338989	0.0131705	C1: GAST-high
CES5A	2.69407	1.42979	1.46231e-15	2.98149e-12	C1: GAST-high
NIPAL3	2.69353	1.4295	5.86665e-07	2.9575e-05	C1: GAST-high
FZD5	2.69282	1.42912	0.000800028	0.00453382	C1: GAST-high
DSG2	2.6925	1.42895	0.00313505	0.0123717	C1: GAST-high
PERP	2.69238	1.42888	0.000541139	0.00341586	C1: GAST-high
RABL3	2.6919	1.42863	1.97018e-05	0.000341109	C1: GAST-high
TCTEX1D2	2.68976	1.42748	3.54929e-05	0.000509204	C1: GAST-high
GAD1	2.68971	1.42745	0.00471326	0.0169154	C1: GAST-high
DDX5	2.68937	1.42727	0.000318607	0.00229993	C1: GAST-high
GATS	2.68708	1.42604	0.000102288	0.00104743	C1: GAST-high
CKS2	2.68625	1.4256	0.00150215	0.00718386	C1: GAST-high
PBLD	2.68542	1.42515	0.00055666	0.00347931	C1: GAST-high
OCA2	2.6841	1.42444	3.14147e-06	0.00010078	C1: GAST-high
GNB1	2.6834	1.42406	1.12672e-05	0.000229495	C1: GAST-high
TSG101	2.68276	1.42372	7.77521e-06	0.000181752	C1: GAST-high
NUDT16L1	2.68264	1.42366	5.02625e-06	0.000138486	C1: GAST-high
TSN	2.68248	1.42357	9.33086e-06	0.000202629	C1: GAST-high
ACBD5	2.68225	1.42344	9.25816e-06	0.000202127	C1: GAST-high
PEX19	2.68134	1.42295	0.000102811	0.00104811	C1: GAST-high
FHOD3	2.67931	1.42186	0.0157833	0.0429262	C1: GAST-high
COMMD3-BMI1	2.67698	1.42061	0.000101646	0.00104143	C1: GAST-high
MAPK13	2.67611	1.42014	0.000405045	0.00275498	C1: GAST-high
ZNF827	2.67426	1.41914	4.56241e-06	0.000128999	C1: GAST-high
TAF10	2.67408	1.41904	1.3198e-07	9.57249e-06	C1: GAST-high
PDZD8	2.6727	1.4183	0.000128656	0.00121755	C1: GAST-high
TRIP12	2.66985	1.41676	5.55364e-06	0.000147909	C1: GAST-high
LYRM1	2.66969	1.41667	1.87491e-05	0.000327351	C1: GAST-high
ALDOC	2.66955	1.4166	0.00715638	0.0231156	C1: GAST-high
PTPRD	2.66927	1.41645	0.0114237	0.0331842	C1: GAST-high
PSIP1	2.66838	1.41596	0.000302417	0.00222366	C1: GAST-high
TMEM19	2.66778	1.41564	2.46712e-05	0.000397461	C1: GAST-high
ELAVL4	2.66752	1.4155	0.00328132	0.0128275	C1: GAST-high
FAM168A	2.66699	1.41521	0.000104713	0.00106336	C1: GAST-high
CAMK2B	2.66659	1.415	0.000569025	0.00353474	C1: GAST-high
MRPS28	2.66526	1.41427	9.72672e-06	0.000208268	C1: GAST-high
BPNT1	2.66457	1.4139	1.09334e-05	0.000225424	C1: GAST-high
SNAP91	2.66433	1.41377	0.00362186	0.0138432	C1: GAST-high
ZNF326	2.66316	1.41314	5.42865e-07	2.82198e-05	C1: GAST-high
BEGAIN	2.6625	1.41278	0.00237141	0.010096	C1: GAST-high
PRLHR	2.66059	1.41175	0.000646492	0.00388191	C1: GAST-high
GNG4	2.66011	1.41148	0.00184576	0.00837116	C1: GAST-high
NBEA	2.65867	1.4107	0.00150984	0.00721122	C1: GAST-high
DDX25	2.65774	1.4102	0.000243823	0.00190951	C1: GAST-high
GBA	2.65745	1.41004	0.000180138	0.00154971	C1: GAST-high
POLR3GL	2.6533	1.40779	9.39884e-06	0.000203623	C1: GAST-high
MPI	2.65302	1.40763	1.90013e-05	0.000330184	C1: GAST-high
GLCCI1	2.65299	1.40762	8.57783e-07	3.85792e-05	C1: GAST-high
SUCLG1	2.65209	1.40713	3.96046e-06	0.000116465	C1: GAST-high
SORT1	2.65186	1.407	4.36379e-05	0.000583168	C1: GAST-high
ASPHD1	2.65108	1.40658	0.000693722	0.00410109	C1: GAST-high
SLC35D2	2.65083	1.40644	4.14912e-06	0.00012019	C1: GAST-high
ACAP2	2.65077	1.40641	8.92316e-06	0.000198352	C1: GAST-high
ZDHHC14	2.64881	1.40535	2.60984e-05	0.000412139	C1: GAST-high
GNAQ	2.64756	1.40466	5.72558e-06	0.000150522	C1: GAST-high
PPIG	2.64725	1.4045	2.15483e-05	0.000362763	C1: GAST-high
ALAS1	2.64707	1.4044	1.97101e-06	7.07791e-05	C1: GAST-high
PDHX	2.64651	1.40409	1.55478e-06	5.88251e-05	C1: GAST-high
PDE6B	2.64551	1.40354	0.00240928	0.010222	C1: GAST-high
RIPK3	2.64468	1.40309	0.000651576	0.00390222	C1: GAST-high
ZNF512	2.64371	1.40257	2.18152e-05	0.000364329	C1: GAST-high
ARL15	2.64307	1.40221	0.000216709	0.00176503	C1: GAST-high
EID1	2.6427	1.40201	8.99781e-05	0.000959941	C1: GAST-high
CACNG4	2.64216	1.40172	0.0294026	0.070694	C1: GAST-high
HIST1H2BC	2.64201	1.40164	0.00984681	0.0296839	C1: GAST-high
USP47	2.63961	1.40033	7.29832e-06	0.000174154	C1: GAST-high
NBR1	2.63867	1.39981	0.000198927	0.00166453	C1: GAST-high
HSPB11	2.6379	1.39939	1.50372e-05	0.000281852	C1: GAST-high
PHF7	2.63685	1.39881	1.04148e-06	4.42387e-05	C1: GAST-high
SNURF	2.63639	1.39856	0.00320089	0.0125724	C1: GAST-high
GABARAPL2	2.63366	1.39707	4.66694e-05	0.000613016	C1: GAST-high
GPR153	2.63224	1.39629	0.00201889	0.00893769	C1: GAST-high
HNRNPK	2.63108	1.39566	3.54934e-05	0.000509204	C1: GAST-high
TRNP1	2.63058	1.39538	0.0146417	0.0403963	C1: GAST-high
MXD1	2.63041	1.39529	7.36398e-08	5.97916e-06	C1: GAST-high
CTF1	2.63006	1.3951	0.00495087	0.0175603	C1: GAST-high
TUFT1	2.62992	1.39502	2.5706e-05	0.00040805	C1: GAST-high
F11R	2.62941	1.39474	2.06023e-05	0.00035332	C1: GAST-high
PEX26	2.62931	1.39468	2.4373e-06	8.26698e-05	C1: GAST-high
C3orf67	2.62873	1.39436	2.95788e-06	9.57268e-05	C1: GAST-high
PDHB	2.6282	1.39407	8.14748e-06	0.000187225	C1: GAST-high
CKMT1A	2.62629	1.39303	0.000681383	0.00404274	C1: GAST-high
HNF1A	2.62492	1.39228	0.00481002	0.0171786	C1: GAST-high
HEATR3	2.62414	1.39184	5.67431e-08	4.93477e-06	C1: GAST-high
NCL	2.62361	1.39156	2.21929e-05	0.00036821	C1: GAST-high
PTK7	2.62089	1.39006	0.00688459	0.0224533	C1: GAST-high
TMEM170B	2.62074	1.38998	4.28032e-11	1.67115e-08	C1: GAST-high
SMURF1	2.61774	1.38832	2.16606e-06	7.63773e-05	C1: GAST-high
RABGAP1L	2.6174	1.38813	4.0528e-05	0.000555553	C1: GAST-high
SPTBN2	2.61567	1.38718	0.000617013	0.00375778	C1: GAST-high
KRT8	2.61562	1.38715	0.00173493	0.00801309	C1: GAST-high
PXMP2	2.61552	1.3871	2.74311e-06	9.03834e-05	C1: GAST-high
ASAP2	2.61506	1.38684	0.000109033	0.00109571	C1: GAST-high
AGAP3	2.61498	1.3868	1.5009e-05	0.000281686	C1: GAST-high
FAR1	2.61443	1.3865	1.44332e-06	5.56407e-05	C1: GAST-high
GOLM1	2.61172	1.385	0.000883669	0.00488082	C1: GAST-high
NSUN4	2.61142	1.38484	1.81817e-07	1.23569e-05	C1: GAST-high
KMT5B	2.61133	1.38478	3.08533e-06	9.95007e-05	C1: GAST-high
OPTN	2.61017	1.38414	4.68691e-06	0.000130905	C1: GAST-high
CHMP4C	2.6099	1.38399	6.15576e-05	0.000739255	C1: GAST-high
MPPED2	2.60926	1.38364	0.000193184	0.00162835	C1: GAST-high
TBL1XR1	2.60761	1.38273	2.96486e-07	1.80342e-05	C1: GAST-high
PCDHAC1	2.60696	1.38237	1.06224e-08	1.39476e-06	C1: GAST-high
B3GALT4	2.60688	1.38232	1.82511e-05	0.000321409	C1: GAST-high
ST14	2.60556	1.38159	0.00469773	0.0168795	C1: GAST-high
RNF150	2.60514	1.38136	0.000888895	0.00490056	C1: GAST-high
MLLT3	2.60468	1.38111	0.000435373	0.00290851	C1: GAST-high
RPA2	2.6046	1.38106	6.26917e-05	0.00074798	C1: GAST-high
SCCPDH	2.60451	1.38101	1.22059e-05	0.000243454	C1: GAST-high
TMEM67	2.60445	1.38098	7.81938e-06	0.000182552	C1: GAST-high
ROBO1	2.60377	1.3806	0.00564341	0.0193636	C1: GAST-high
ARID1B	2.60299	1.38017	1.73007e-06	6.34934e-05	C1: GAST-high
CELF1	2.60243	1.37986	2.55675e-05	0.000406554	C1: GAST-high
PAPD5	2.60218	1.37972	2.37915e-09	4.19783e-07	C1: GAST-high
C2orf74	2.60197	1.3796	7.73594e-05	0.000857731	C1: GAST-high
C14orf132	2.60189	1.37956	0.00281698	0.0114409	C1: GAST-high
RFX2	2.60152	1.37936	0.000412139	0.00279171	C1: GAST-high
ANKRD65	2.60122	1.37919	0.0124985	0.0356185	C1: GAST-high
FTO	2.59995	1.37849	0.000261913	0.00200419	C1: GAST-high
FBXO3	2.59969	1.37834	1.97044e-05	0.000341109	C1: GAST-high
LYRM2	2.5985	1.37768	0.000219015	0.00177829	C1: GAST-high
PTGR1	2.5984	1.37763	0.000562432	0.00350327	C1: GAST-high
MAPK8	2.59771	1.37724	5.1113e-05	0.000648633	C1: GAST-high
POF1B	2.59768	1.37723	0.000101145	0.00103862	C1: GAST-high
MAGI1	2.59597	1.37627	4.49385e-06	0.000128047	C1: GAST-high
TRIM44	2.59522	1.37586	3.50949e-06	0.000108119	C1: GAST-high
C9orf153	2.59496	1.37571	8.82047e-09	1.2236e-06	C1: GAST-high
SLC35G2	2.59377	1.37505	0.000129123	0.00122038	C1: GAST-high
KPNA1	2.59304	1.37464	5.93442e-06	0.000153809	C1: GAST-high
GRIK3	2.59243	1.3743	0.00129243	0.00643759	C1: GAST-high
CNOT7	2.59225	1.3742	0.00160878	0.00756562	C1: GAST-high
HLTF	2.59135	1.37371	0.000284884	0.00212505	C1: GAST-high
WDR86	2.5912	1.37362	0.00283	0.0114764	C1: GAST-high
ZMYND11	2.59028	1.37311	2.53746e-05	0.000404188	C1: GAST-high
C15orf52	2.58908	1.37244	0.00342968	0.0132931	C1: GAST-high
BCLAF1	2.58902	1.3724	0.000109852	0.00110016	C1: GAST-high
ENPP1	2.5887	1.37223	0.00134383	0.0066324	C1: GAST-high
MYEF2	2.58773	1.37168	0.000531467	0.00337337	C1: GAST-high
BTG1	2.58764	1.37164	0.000205429	0.00170109	C1: GAST-high
GSK3B	2.58401	1.36961	7.64894e-06	0.000179946	C1: GAST-high
TMEM127	2.58219	1.3686	1.30353e-05	0.000253388	C1: GAST-high
UBE2Q1	2.58152	1.36822	1.40442e-05	0.00026789	C1: GAST-high
GNG12	2.57898	1.3668	0.000929917	0.00506759	C1: GAST-high
PTP4A2	2.57894	1.36678	5.41538e-06	0.000144858	C1: GAST-high
ALDH9A1	2.57871	1.36665	2.65389e-05	0.00041638	C1: GAST-high
WDR25	2.5781	1.36631	0.000537078	0.00339729	C1: GAST-high
EFR3A	2.57792	1.36621	3.95129e-05	0.000546804	C1: GAST-high
CEP57	2.57784	1.36616	1.99433e-06	7.13371e-05	C1: GAST-high
ASF1A	2.57755	1.366	2.12725e-07	1.39541e-05	C1: GAST-high
TMEM198	2.5775	1.36597	4.2605e-05	0.00057401	C1: GAST-high
ZKSCAN1	2.57723	1.36582	0.00128726	0.00642057	C1: GAST-high
SORCS1	2.57643	1.36538	1.15594e-05	0.000233607	C1: GAST-high
FAM120A	2.57558	1.3649	4.21214e-05	0.000569166	C1: GAST-high
TMEM86B	2.57545	1.36483	0.0308372	0.0734313	C1: GAST-high
HMGCL	2.57397	1.364	4.02732e-07	2.25309e-05	C1: GAST-high
PAFAH1B2	2.57359	1.36378	4.55439e-06	0.000128999	C1: GAST-high
LRRC61	2.57314	1.36353	0.000233556	0.001859	C1: GAST-high
ACTR3	2.57248	1.36316	8.37947e-05	0.00091254	C1: GAST-high
ZFP91	2.57215	1.36298	3.84343e-06	0.00011524	C1: GAST-high
ST3GAL2	2.57158	1.36265	1.41077e-05	0.000268489	C1: GAST-high
LRRC7	2.57158	1.36265	1.23977e-05	0.000245944	C1: GAST-high
MBD5	2.57101	1.36233	9.96818e-06	0.000210733	C1: GAST-high
SASH1	2.5708	1.36222	7.74902e-05	0.000858145	C1: GAST-high
CKMT1B	2.56956	1.36152	0.00551072	0.0190329	C1: GAST-high
SLC45A4	2.56947	1.36147	0.000458647	0.00302088	C1: GAST-high
DNALI1	2.56892	1.36116	3.17813e-05	0.000472216	C1: GAST-high
YWHAE	2.56813	1.36072	5.37263e-05	0.000670209	C1: GAST-high
ALG14	2.56795	1.36062	2.16126e-07	1.41136e-05	C1: GAST-high
ZNF382	2.56781	1.36054	0.00016673	0.00146395	C1: GAST-high
MYCBP	2.56761	1.36043	3.36331e-06	0.000104487	C1: GAST-high
TATDN3	2.56613	1.35959	4.45315e-05	0.000591711	C1: GAST-high
MTMR10	2.56612	1.35959	3.63361e-08	3.47274e-06	C1: GAST-high
PCDHB4	2.56601	1.35952	0.0119638	0.0343884	C1: GAST-high
PTCH1	2.5657	1.35935	0.00147272	0.00709675	C1: GAST-high
EIF4G2	2.56545	1.35921	4.06923e-05	0.000556826	C1: GAST-high
NT5C3A	2.56504	1.35898	0.000203123	0.00169039	C1: GAST-high
WDR37	2.56462	1.35875	6.92608e-06	0.000168559	C1: GAST-high
FAM8A1	2.56368	1.35822	6.20596e-06	0.000158606	C1: GAST-high
GABRA5	2.56343	1.35808	4.54265e-05	0.00060056	C1: GAST-high
RUNDC1	2.56183	1.35718	9.92287e-05	0.00102615	C1: GAST-high
DIP2C	2.56081	1.3566	5.14063e-05	0.000651005	C1: GAST-high
SLC35E2B	2.56047	1.35641	1.47281e-05	0.00027776	C1: GAST-high
TERF2IP	2.56022	1.35627	0.00041329	0.00279744	C1: GAST-high
MTCH2	2.55917	1.35568	1.41682e-05	0.000268582	C1: GAST-high
SLC45A1	2.55904	1.3556	4.69356e-05	0.000616071	C1: GAST-high
MSI2	2.55825	1.35516	0.000469613	0.00307325	C1: GAST-high
IRF2BPL	2.55813	1.35509	0.000253339	0.00196068	C1: GAST-high
AAGAB	2.55802	1.35503	3.95599e-06	0.000116465	C1: GAST-high
UHMK1	2.55643	1.35413	9.77148e-06	0.000208532	C1: GAST-high
LIX1L	2.55593	1.35385	9.14049e-06	0.000200872	C1: GAST-high
ZNF689	2.55518	1.35342	6.48222e-08	5.44737e-06	C1: GAST-high
PRPSAP2	2.55504	1.35335	6.49301e-05	0.000768647	C1: GAST-high
TRIM37	2.55398	1.35275	7.17786e-05	0.000816104	C1: GAST-high
IRAK1	2.55373	1.3526	6.51461e-05	0.000770252	C1: GAST-high
RASGRP1	2.55129	1.35122	0.00365059	0.0139327	C1: GAST-high
YWHAZ	2.55123	1.35119	3.53253e-05	0.000508976	C1: GAST-high
CDK19	2.55065	1.35087	4.87664e-07	2.60893e-05	C1: GAST-high
UBB	2.55064	1.35086	0.000813689	0.00459139	C1: GAST-high
USP41	2.54776	1.34923	0.000414587	0.00280312	C1: GAST-high
SLCO3A1	2.54765	1.34917	0.000756292	0.00435957	C1: GAST-high
SEPHS1	2.54758	1.34913	6.02906e-06	0.000155214	C1: GAST-high
KRCC1	2.54746	1.34906	1.6409e-05	0.000298771	C1: GAST-high
TM7SF2	2.54633	1.34842	0.000560381	0.00349286	C1: GAST-high
ENO2	2.54565	1.34803	0.00290453	0.0116984	C1: GAST-high
H1F0	2.54553	1.34797	0.000265395	0.00202285	C1: GAST-high
ZBTB10	2.54483	1.34757	9.98076e-08	7.79348e-06	C1: GAST-high
ERV3-1	2.5444	1.34733	6.66587e-05	0.000780094	C1: GAST-high
TMEM107	2.54432	1.34728	9.93439e-05	0.00102644	C1: GAST-high
CCP110	2.54429	1.34726	9.51838e-06	0.000205243	C1: GAST-high
PARP12	2.54367	1.34691	2.62948e-06	8.75697e-05	C1: GAST-high
DOCK10	2.54296	1.34651	0.000593803	0.00364912	C1: GAST-high
GDI2	2.54296	1.34651	6.4455e-06	0.000161138	C1: GAST-high
SFMBT1	2.54187	1.34589	7.25503e-07	3.42965e-05	C1: GAST-high
TENM3	2.54104	1.34542	0.0012076	0.00612478	C1: GAST-high
TMBIM1	2.5408	1.34528	1.84519e-05	0.000323702	C1: GAST-high
GK5	2.54047	1.3451	0.000434002	0.00290231	C1: GAST-high
CACYBP	2.53967	1.34464	0.000651356	0.00390222	C1: GAST-high
PALM	2.53851	1.34398	0.00664298	0.0218731	C1: GAST-high
RAN	2.53834	1.34389	0.000109652	0.00109952	C1: GAST-high
PHF10	2.53768	1.34351	6.30469e-06	0.00015943	C1: GAST-high
PRR26	2.53756	1.34344	0.00143715	0.00697495	C1: GAST-high
THYN1	2.53703	1.34314	1.62649e-05	0.000297273	C1: GAST-high
TCEB3	2.53678	1.343	3.90821e-06	0.000116045	C1: GAST-high
WRNIP1	2.53594	1.34252	2.47103e-06	8.33518e-05	C1: GAST-high
SIAE	2.53584	1.34246	0.000474814	0.00310066	C1: GAST-high
SET	2.53581	1.34244	3.43024e-05	0.000498376	C1: GAST-high
TMEM220	2.5352	1.3421	7.01916e-05	0.000806246	C1: GAST-high
C11orf1	2.53512	1.34205	8.82989e-05	0.000946428	C1: GAST-high
UGDH	2.53411	1.34148	9.17474e-05	0.000972849	C1: GAST-high
ALG2	2.53338	1.34106	0.000105299	0.00106694	C1: GAST-high
GDF11	2.53334	1.34104	4.3043e-05	0.000577827	C1: GAST-high
BBS1	2.53222	1.3404	3.50961e-05	0.000507097	C1: GAST-high
HNRNPF	2.53126	1.33985	3.51165e-06	0.000108119	C1: GAST-high
PRTN3	2.53075	1.33957	3.14622e-09	5.20119e-07	C1: GAST-high
LHFPL4	2.53073	1.33955	0.00775255	0.0246764	C1: GAST-high
UNKL	2.53069	1.33953	0.000218764	0.00177703	C1: GAST-high
DDX1	2.53018	1.33924	4.81251e-06	0.000133802	C1: GAST-high
OLA1	2.52863	1.33836	0.000210816	0.00173319	C1: GAST-high
ITGA6	2.52691	1.33738	0.00152489	0.00726985	C1: GAST-high
ZNF75A	2.52666	1.33723	3.164e-06	0.000101044	C1: GAST-high
SLC22A15	2.52646	1.33712	5.32787e-05	0.000667803	C1: GAST-high
ARHGAP5	2.52561	1.33663	0.000210943	0.00173345	C1: GAST-high
SPATA33	2.52516	1.33638	4.00223e-06	0.000116944	C1: GAST-high
C1orf115	2.52489	1.33622	0.000699561	0.00413295	C1: GAST-high
WBSCR27	2.52477	1.33615	0.000528796	0.00336224	C1: GAST-high
AMBRA1	2.52475	1.33614	3.95316e-07	2.2389e-05	C1: GAST-high
NOL3	2.52343	1.33539	0.000671533	0.00399826	C1: GAST-high
EIF2AK1	2.52312	1.33521	0.000591984	0.0036416	C1: GAST-high
DEPTOR	2.52203	1.33459	0.0023286	0.00994512	C1: GAST-high
LDLRAD4	2.52184	1.33447	0.00833107	0.0260968	C1: GAST-high
FBXO9	2.52035	1.33362	0.000458995	0.00302209	C1: GAST-high
IFT80	2.51924	1.33299	4.64651e-05	0.00061077	C1: GAST-high
RAB26	2.51851	1.33257	0.0223335	0.056379	C1: GAST-high
CNOT9	2.51844	1.33253	1.17307e-06	4.83877e-05	C1: GAST-high
PPP1R3C	2.51838	1.33249	0.00106009	0.00556081	C1: GAST-high
SLC38A11	2.51514	1.33064	0.001809	0.00824927	C1: GAST-high
BRD1	2.51512	1.33063	2.42221e-06	8.23103e-05	C1: GAST-high
DBNDD1	2.51508	1.3306	0.000125335	0.00119413	C1: GAST-high
TAB2	2.51465	1.33036	1.2839e-05	0.000250102	C1: GAST-high
FMO5	2.51338	1.32963	0.000350433	0.00246661	C1: GAST-high
CTNND1	2.51277	1.32928	3.69926e-05	0.000521763	C1: GAST-high
TMEM254	2.51251	1.32913	3.10514e-06	9.99638e-05	C1: GAST-high
C8orf76	2.51231	1.32902	4.01689e-05	0.000551802	C1: GAST-high
CLUAP1	2.51073	1.32811	1.50822e-05	0.000281929	C1: GAST-high
PAGR1	2.51039	1.32791	3.89519e-06	0.000116034	C1: GAST-high
MTG1	2.50985	1.3276	8.7789e-07	3.91002e-05	C1: GAST-high
CSRP1	2.50787	1.32646	0.000100077	0.00103112	C1: GAST-high
DRGX	2.50678	1.32583	0.00094781	0.00513957	C1: GAST-high
UCK2	2.50661	1.32574	2.1034e-08	2.29747e-06	C1: GAST-high
TM9SF3	2.50606	1.32542	3.23858e-05	0.00047836	C1: GAST-high
GCA	2.50535	1.32501	2.1338e-05	0.000361139	C1: GAST-high
RAB10	2.50522	1.32494	7.21862e-06	0.000172926	C1: GAST-high
NPEPL1	2.50494	1.32478	0.000112782	0.00112102	C1: GAST-high
DRD2	2.50443	1.32448	0.00617635	0.0207082	C1: GAST-high
GSKIP	2.5034	1.32389	5.84975e-05	0.000711823	C1: GAST-high
DEGS2	2.50338	1.32388	0.0117234	0.0338071	C1: GAST-high
FAM214A	2.50317	1.32376	1.63619e-05	0.000298449	C1: GAST-high
DNAJB2	2.50274	1.32351	1.89194e-05	0.000329373	C1: GAST-high
SNX27	2.50189	1.32302	8.98966e-07	3.96539e-05	C1: GAST-high
ZNF429	2.50153	1.32281	8.78635e-06	0.000196621	C1: GAST-high
PHF3	2.49985	1.32184	1.84248e-05	0.000323536	C1: GAST-high
USP10	2.49892	1.32131	1.23766e-06	5.00244e-05	C1: GAST-high
UBXN2B	2.49827	1.32093	6.8763e-07	3.30314e-05	C1: GAST-high
ZHX1	2.49799	1.32077	5.69684e-05	0.000700181	C1: GAST-high
HMGN5	2.497	1.3202	0.00122298	0.00618229	C1: GAST-high
PRTFDC1	2.49633	1.31981	0.000450542	0.00298141	C1: GAST-high
CERS6	2.49602	1.31963	0.000481947	0.00313274	C1: GAST-high
LHPP	2.49526	1.31919	0.00042445	0.00284777	C1: GAST-high
XRCC5	2.49484	1.31895	1.26135e-05	0.000247813	C1: GAST-high
MTMR11	2.49463	1.31883	0.00430169	0.0157998	C1: GAST-high
ARV1	2.49422	1.31859	1.17366e-05	0.000236031	C1: GAST-high
UBXN4	2.49407	1.3185	6.06811e-05	0.000731122	C1: GAST-high
RUVBL1	2.49389	1.3184	1.80352e-05	0.000319095	C1: GAST-high
DDB1	2.49325	1.31803	9.59157e-06	0.000205819	C1: GAST-high
VHL	2.49133	1.31692	4.06706e-05	0.000556826	C1: GAST-high
CARD10	2.49113	1.3168	0.00264234	0.0109328	C1: GAST-high
KPNA5	2.48935	1.31577	2.6976e-05	0.000421322	C1: GAST-high
PHKB	2.48928	1.31573	3.52437e-06	0.000108243	C1: GAST-high
USP8	2.48926	1.31571	2.06344e-05	0.00035354	C1: GAST-high
PKP3	2.48903	1.31558	0.0052185	0.0182618	C1: GAST-high
CHD9	2.48895	1.31554	1.30196e-05	0.000253351	C1: GAST-high
SLC25A15	2.48858	1.31532	7.51522e-06	0.000177941	C1: GAST-high
ZNF33A	2.48709	1.31446	2.68974e-05	0.000420774	C1: GAST-high
PUM1	2.48691	1.31435	2.44772e-05	0.000395918	C1: GAST-high
HOXA3	2.48664	1.3142	0.000968088	0.0052279	C1: GAST-high
RETSAT	2.48599	1.31382	9.55e-06	0.000205442	C1: GAST-high
BSPRY	2.48577	1.31369	0.000242034	0.00190189	C1: GAST-high
SNAPC3	2.48525	1.31339	3.77902e-05	0.000528545	C1: GAST-high
FAM47E	2.48464	1.31304	0.000778669	0.00445127	C1: GAST-high
BZW1	2.48455	1.31298	0.000453644	0.00299647	C1: GAST-high
PSMD1	2.48392	1.31262	2.18637e-06	7.66119e-05	C1: GAST-high
DNAJA2	2.48385	1.31258	1.05467e-05	0.000219423	C1: GAST-high
PNISR	2.48384	1.31257	0.0007053	0.00415739	C1: GAST-high
LPCAT3	2.48347	1.31236	0.000204295	0.00169629	C1: GAST-high
EIF5	2.48325	1.31223	0.001596	0.00752673	C1: GAST-high
CAST	2.48262	1.31186	0.000189301	0.00160893	C1: GAST-high
ANXA2R	2.48242	1.31175	0.000265431	0.00202285	C1: GAST-high
ALDH4A1	2.48035	1.31054	4.75862e-07	2.55324e-05	C1: GAST-high
RBM4	2.48031	1.31052	1.52468e-06	5.81043e-05	C1: GAST-high
ELOVL5	2.47971	1.31017	0.000734059	0.00426721	C1: GAST-high
FGFR1OP	2.47965	1.31014	3.4536e-06	0.000106951	C1: GAST-high
EGFR	2.4792	1.30988	0.00320062	0.0125724	C1: GAST-high
FAM175A	2.47777	1.30904	2.93595e-08	2.99304e-06	C1: GAST-high
UNC13B	2.47753	1.3089	0.000214581	0.00175236	C1: GAST-high
RRAS2	2.47686	1.30851	1.15178e-05	0.00023328	C1: GAST-high
GBE1	2.47674	1.30845	4.18029e-05	0.000566114	C1: GAST-high
PPP4R3B	2.47627	1.30817	2.64254e-05	0.000415514	C1: GAST-high
KIAA2013	2.47627	1.30817	1.54332e-05	0.000285673	C1: GAST-high
GPLD1	2.4762	1.30813	5.76095e-06	0.000150804	C1: GAST-high
NSMAF	2.47614	1.30809	2.32715e-06	8.01187e-05	C1: GAST-high
GPBP1L1	2.47614	1.30809	2.51772e-06	8.44609e-05	C1: GAST-high
HDAC2	2.47586	1.30793	0.000110842	0.00110661	C1: GAST-high
ING3	2.47558	1.30777	1.12924e-05	0.000229495	C1: GAST-high
DDX6	2.47418	1.30695	6.87899e-06	0.000168306	C1: GAST-high
DPP10	2.47396	1.30682	0.00720888	0.0232401	C1: GAST-high
TNS3	2.47382	1.30674	0.000491183	0.00317366	C1: GAST-high
RAB11FIP1	2.47342	1.30651	0.00311534	0.0123204	C1: GAST-high
MAPRE3	2.47257	1.30601	0.000988314	0.00529416	C1: GAST-high
CH507-9B2.3	2.47217	1.30578	0.00470725	0.0169037	C1: GAST-high
SLC30A9	2.47201	1.30569	0.000962965	0.00520637	C1: GAST-high
CPD	2.47066	1.3049	0.000805286	0.00455939	C1: GAST-high
SLC35B2	2.47033	1.3047	2.71397e-05	0.000422403	C1: GAST-high
WAC	2.46951	1.30422	0.000120708	0.00116395	C1: GAST-high
FOCAD	2.46881	1.30381	0.000118136	0.00115003	C1: GAST-high
CSDE1	2.46811	1.30341	2.65485e-05	0.00041638	C1: GAST-high
ARFGEF3	2.46578	1.30204	0.0144409	0.0399443	C1: GAST-high
MUM1	2.46532	1.30177	2.14376e-05	0.000361895	C1: GAST-high
SCRN1	2.4647	1.30141	0.00332322	0.0129648	C1: GAST-high
TTC38	2.46278	1.30029	4.14132e-06	0.00012019	C1: GAST-high
CTNNBIP1	2.46209	1.29988	2.36578e-06	8.08418e-05	C1: GAST-high
P2RX2	2.46134	1.29945	0.00106198	0.0055646	C1: GAST-high
NEDD9	2.46109	1.2993	0.00484754	0.0172857	C1: GAST-high
UNC79	2.45925	1.29822	0.000844962	0.00472139	C1: GAST-high
API5	2.45798	1.29747	1.52151e-05	0.000283737	C1: GAST-high
SNRNP27	2.45749	1.29719	0.000279955	0.00210109	C1: GAST-high
KIAA0368	2.45671	1.29672	1.78233e-05	0.000317113	C1: GAST-high
GPD2	2.45575	1.29617	3.51807e-05	0.00050792	C1: GAST-high
CDC42BPG	2.45511	1.29579	0.000193018	0.00162772	C1: GAST-high
DPYSL2	2.45486	1.29564	0.00028482	0.00212505	C1: GAST-high
SP3	2.45368	1.29495	4.55294e-05	0.000601486	C1: GAST-high
RPRD1A	2.45352	1.29485	2.56213e-05	0.000407057	C1: GAST-high
COL4A3BP	2.45349	1.29484	0.000218659	0.00177696	C1: GAST-high
SNX4	2.45265	1.29434	6.19727e-05	0.000741813	C1: GAST-high
MGST2	2.45238	1.29418	5.36712e-05	0.000670119	C1: GAST-high
FBXL17	2.45172	1.29379	0.000714739	0.00419126	C1: GAST-high
SRP9	2.45063	1.29315	1.28156e-05	0.000249911	C1: GAST-high
PPP6R3	2.45023	1.29291	1.23871e-05	0.000245944	C1: GAST-high
TFRC	2.45009	1.29283	0.000116255	0.0011385	C1: GAST-high
DPYD	2.44988	1.29271	0.000950058	0.00514872	C1: GAST-high
GRIA3	2.4496	1.29255	0.0252805	0.0624692	C1: GAST-high
AMACR	2.44843	1.29185	0.00210039	0.00918696	C1: GAST-high
RNF130	2.44816	1.2917	8.25918e-06	0.000189445	C1: GAST-high
FGGY	2.44811	1.29167	2.87794e-05	0.000439352	C1: GAST-high
COG8	2.44651	1.29072	1.45015e-07	1.03542e-05	C1: GAST-high
DLG1	2.44641	1.29066	2.49803e-05	0.000400688	C1: GAST-high
CNST	2.44509	1.28989	6.48328e-07	3.16422e-05	C1: GAST-high
LRCH3	2.44431	1.28943	9.72566e-05	0.00101569	C1: GAST-high
PUM2	2.44427	1.2894	6.40381e-06	0.000160894	C1: GAST-high
CDC42BPA	2.44409	1.2893	8.22633e-05	0.000899601	C1: GAST-high
DDX17	2.4438	1.28912	0.000763405	0.00438588	C1: GAST-high
NACC1	2.44368	1.28905	2.59122e-05	0.000410258	C1: GAST-high
DDX3X	2.44239	1.2883	8.81236e-05	0.000945544	C1: GAST-high
LRIG1	2.44237	1.28828	0.00232042	0.00992766	C1: GAST-high
ACADM	2.4423	1.28824	0.000113116	0.00112188	C1: GAST-high
NCOA4	2.44206	1.2881	4.85372e-05	0.000629376	C1: GAST-high
PHIP	2.44155	1.2878	7.18482e-06	0.000172567	C1: GAST-high
FAM234A	2.44115	1.28756	2.30043e-05	0.000377237	C1: GAST-high
HNRNPU	2.44111	1.28754	3.67855e-05	0.000520517	C1: GAST-high
ZNF493	2.4409	1.28741	4.11204e-06	0.000119771	C1: GAST-high
ABHD17C	2.44061	1.28724	5.82556e-07	2.94488e-05	C1: GAST-high
FURIN	2.43986	1.2868	0.000164176	0.00144699	C1: GAST-high
DPP3	2.43944	1.28655	1.59438e-05	0.000292568	C1: GAST-high
ADIPOR1	2.43886	1.28621	6.78633e-05	0.000790159	C1: GAST-high
NCBP2	2.43814	1.28578	5.33385e-06	0.000143724	C1: GAST-high
BEX2	2.43807	1.28574	0.00549193	0.0190033	C1: GAST-high
SLC12A7	2.43789	1.28564	0.00709275	0.0229707	C1: GAST-high
C16orf45	2.43785	1.28561	0.00128798	0.00642241	C1: GAST-high
CEP41	2.43775	1.28555	0.00109514	0.00569123	C1: GAST-high
UBE2K	2.43771	1.28553	4.55836e-06	0.000128999	C1: GAST-high
POLDIP3	2.43728	1.28527	7.06205e-06	0.000170961	C1: GAST-high
SH3BGRL3	2.437	1.28511	4.99697e-06	0.000138094	C1: GAST-high
CDKN2A	2.43663	1.28488	0.00859626	0.0267132	C1: GAST-high
FHIT	2.43634	1.28472	1.26649e-05	0.000248558	C1: GAST-high
PRKG2	2.43591	1.28446	0.0029135	0.0117268	C1: GAST-high
RIDA	2.43563	1.28429	3.73241e-05	0.000524023	C1: GAST-high
TMEM50A	2.43528	1.28409	8.44936e-06	0.000191608	C1: GAST-high
ADH5	2.43458	1.28367	6.83258e-05	0.000792527	C1: GAST-high
TSHZ2	2.43455	1.28365	0.00448571	0.0162899	C1: GAST-high
MEN1	2.43363	1.28311	5.77397e-05	0.000706349	C1: GAST-high
CCNDBP1	2.43354	1.28306	3.2564e-05	0.000480345	C1: GAST-high
ZNF451	2.43328	1.2829	2.22996e-06	7.74994e-05	C1: GAST-high
CDHR2	2.43317	1.28284	0.0306701	0.0730962	C1: GAST-high
PDPK1	2.43129	1.28172	0.000113451	0.00112228	C1: GAST-high
KIF1B	2.43126	1.2817	1.37841e-06	5.38165e-05	C1: GAST-high
PPM1A	2.43082	1.28144	1.95598e-05	0.000339246	C1: GAST-high
EPS8L2	2.43056	1.28129	0.00285633	0.0115525	C1: GAST-high
WDR35	2.43044	1.28122	1.03786e-06	4.41872e-05	C1: GAST-high
PRMT6	2.43033	1.28115	0.000182157	0.00156342	C1: GAST-high
TMEM63B	2.42932	1.28055	0.000196076	0.00164593	C1: GAST-high
UBE2H	2.42898	1.28035	0.000243917	0.00190951	C1: GAST-high
NR2C2	2.42814	1.27985	6.77255e-05	0.000789557	C1: GAST-high
TARDBP	2.42797	1.27975	0.000107091	0.00108232	C1: GAST-high
MBNL3	2.42752	1.27948	6.61662e-08	5.49389e-06	C1: GAST-high
FAM222B	2.42732	1.27936	3.55608e-05	0.000509204	C1: GAST-high
PPP3R1	2.42634	1.27878	1.03179e-05	0.000215642	C1: GAST-high
JUP	2.42482	1.27788	8.96024e-05	0.000957045	C1: GAST-high
SNAP25	2.42457	1.27773	0.0247849	0.0614145	C1: GAST-high
TCEA1	2.42447	1.27767	4.98715e-05	0.000638619	C1: GAST-high
RWDD2B	2.42439	1.27762	3.85152e-05	0.000536233	C1: GAST-high
FAM167A	2.42369	1.2772	0.0213035	0.0544153	C1: GAST-high
WNK1	2.42263	1.27658	0.00107992	0.00563862	C1: GAST-high
SETD6	2.4219	1.27614	8.41124e-06	0.000191284	C1: GAST-high
FGF1	2.42137	1.27582	0.00203731	0.00900184	C1: GAST-high
STMN3	2.42128	1.27577	0.00108627	0.0056514	C1: GAST-high
SAMD5	2.42094	1.27557	0.00958287	0.029066	C1: GAST-high
SQSTM1	2.42076	1.27546	8.33337e-05	0.00090914	C1: GAST-high
LAMTOR1	2.42068	1.27541	2.70737e-05	0.000422092	C1: GAST-high
ELMO3	2.41891	1.27436	0.00058159	0.00359575	C1: GAST-high
CACNA1D	2.41702	1.27323	0.00128851	0.00642331	C1: GAST-high
CNOT11	2.41679	1.27309	7.73932e-06	0.000181375	C1: GAST-high
SOX1	2.41638	1.27285	0.00816139	0.0256749	C1: GAST-high
SNRPN	2.41554	1.27235	0.0274552	0.066927	C1: GAST-high
RFX5	2.41505	1.27205	0.000158855	0.00141354	C1: GAST-high
OPA1	2.41495	1.272	1.12156e-05	0.000229495	C1: GAST-high
ARID4B	2.4149	1.27196	8.9383e-06	0.000198352	C1: GAST-high
CBR1	2.41466	1.27182	0.00114149	0.00586898	C1: GAST-high
CD2AP	2.41462	1.2718	1.67343e-05	0.000302834	C1: GAST-high
CEP85	2.41381	1.27131	4.31044e-07	2.36816e-05	C1: GAST-high
MTFR1L	2.41338	1.27105	2.74352e-06	9.03834e-05	C1: GAST-high
PPP3CA	2.41328	1.271	0.000444592	0.00295589	C1: GAST-high
USP24	2.41268	1.27064	3.99524e-06	0.000116944	C1: GAST-high
PABPC1	2.41259	1.27058	5.35276e-05	0.000669095	C1: GAST-high
APIP	2.41241	1.27048	0.000152303	0.00137075	C1: GAST-high
AASDHPPT	2.4124	1.27047	9.99066e-05	0.00102994	C1: GAST-high
STARD10	2.41229	1.2704	0.000787693	0.00448129	C1: GAST-high
ADARB2	2.41222	1.27036	0.00787985	0.0249603	C1: GAST-high
DDHD2	2.4119	1.27017	0.000161297	0.00142778	C1: GAST-high
MSRB2	2.4118	1.27011	2.47967e-05	0.000398791	C1: GAST-high
SERPINB1	2.41156	1.26996	1.0777e-05	0.000223709	C1: GAST-high
SDCCAG8	2.41118	1.26974	3.46832e-06	0.000107144	C1: GAST-high
TYW1B	2.41117	1.26973	5.77221e-07	2.92597e-05	C1: GAST-high
SESTD1	2.41022	1.26917	3.71264e-05	0.000522846	C1: GAST-high
C16orf52	2.41018	1.26914	7.56769e-07	3.54253e-05	C1: GAST-high
RSF1	2.40979	1.26891	2.08101e-05	0.000355885	C1: GAST-high
WDR47	2.40964	1.26882	5.40789e-07	2.81917e-05	C1: GAST-high
STXBP1	2.40903	1.26845	0.00158247	0.00747669	C1: GAST-high
TMEM231	2.40879	1.26831	0.000176661	0.00152912	C1: GAST-high
GLYCTK	2.40862	1.26821	0.00103274	0.00546602	C1: GAST-high
STAG2	2.40754	1.26756	6.96026e-05	0.000802263	C1: GAST-high
TMEM30B	2.40738	1.26746	0.00571757	0.0195523	C1: GAST-high
THUMPD1	2.40733	1.26743	1.74364e-05	0.000311849	C1: GAST-high
OXSR1	2.40724	1.26738	9.43833e-07	4.09441e-05	C1: GAST-high
FOXP1	2.40617	1.26674	7.6773e-07	3.5756e-05	C1: GAST-high
ZZZ3	2.40615	1.26673	1.43437e-05	0.000271628	C1: GAST-high
ETV5	2.40594	1.2666	0.000194225	0.00163638	C1: GAST-high
GALNT9	2.40589	1.26657	0.00177777	0.0081535	C1: GAST-high
ECI1	2.40576	1.26649	1.3308e-05	0.000256784	C1: GAST-high
ELMOD1	2.40489	1.26597	0.000142715	0.00131599	C1: GAST-high
MB21D2	2.4047	1.26586	5.68701e-07	2.89076e-05	C1: GAST-high
ANKRD11	2.4044	1.26568	2.16853e-06	7.63773e-05	C1: GAST-high
TMEM141	2.40287	1.26476	0.00204109	0.00901203	C1: GAST-high
ATF2	2.40169	1.26405	8.41234e-06	0.000191284	C1: GAST-high
RNLS	2.40097	1.26361	7.85311e-05	0.000867578	C1: GAST-high
MAGIX	2.40071	1.26346	0.00100309	0.0053477	C1: GAST-high
TOP2B	2.40059	1.26339	1.32494e-05	0.000255924	C1: GAST-high
SPATA6L	2.40022	1.26316	6.9646e-05	0.000802263	C1: GAST-high
FH	2.40021	1.26316	8.30616e-05	0.000906711	C1: GAST-high
GALE	2.40011	1.2631	0.000317059	0.00229057	C1: GAST-high
C11orf54	2.39926	1.26259	0.00034214	0.00242217	C1: GAST-high
SLC16A11	2.39913	1.26251	0.0408495	0.0918614	C1: GAST-high
SLC9A7	2.39864	1.26221	0.000201149	0.00168006	C1: GAST-high
RANBP2	2.39857	1.26217	1.8343e-05	0.000322718	C1: GAST-high
ADSS	2.39835	1.26205	2.2994e-05	0.000377237	C1: GAST-high
ENOSF1	2.39826	1.26199	0.00024314	0.00190586	C1: GAST-high
STK32A	2.39776	1.26168	0.000674383	0.00401003	C1: GAST-high
DGKZ	2.39706	1.26126	0.000202472	0.0016888	C1: GAST-high
UBA5	2.39689	1.26116	3.59183e-07	2.09904e-05	C1: GAST-high
FAM208B	2.39666	1.26103	8.61586e-06	0.000193527	C1: GAST-high
KPNA6	2.39625	1.26078	8.30403e-06	0.000190112	C1: GAST-high
ATRNL1	2.39526	1.26018	0.0056143	0.0192995	C1: GAST-high
ROGDI	2.39488	1.25996	0.00025824	0.00198731	C1: GAST-high
SEMA4D	2.39458	1.25977	6.02404e-05	0.000727988	C1: GAST-high
WDR49	2.39393	1.25938	3.3888e-08	3.32537e-06	C1: GAST-high
FOXN3	2.39387	1.25935	1.66651e-05	0.000302439	C1: GAST-high
UBE2E1	2.39231	1.2584	6.62495e-06	0.000164059	C1: GAST-high
GNAL	2.39228	1.25839	0.0182871	0.0482345	C1: GAST-high
MAN1A2	2.39004	1.25704	5.25387e-06	0.000142663	C1: GAST-high
ATG13	2.38945	1.25668	0.000103062	0.00105008	C1: GAST-high
GGPS1	2.38807	1.25585	3.35365e-07	1.99157e-05	C1: GAST-high
PCMT1	2.38806	1.25584	0.000211108	0.00173404	C1: GAST-high
ACTR2	2.38766	1.2556	6.95664e-05	0.000802263	C1: GAST-high
DNASE1	2.38747	1.25548	0.00118838	0.00604874	C1: GAST-high
SKAP2	2.38743	1.25546	0.000331032	0.0023682	C1: GAST-high
ZNF33B	2.38741	1.25544	8.11199e-05	0.000889749	C1: GAST-high
MTRR	2.38738	1.25543	0.000186841	0.00159393	C1: GAST-high
SMARCA2	2.3868	1.25508	0.000862305	0.00479349	C1: GAST-high
KIFC2	2.38678	1.25507	0.00178604	0.00817895	C1: GAST-high
SLCO4C1	2.38672	1.25503	0.000533438	0.00338121	C1: GAST-high
ENAM	2.38639	1.25483	0.00376413	0.0142651	C1: GAST-high
VPS35	2.38629	1.25477	7.52363e-05	0.000842849	C1: GAST-high
FAM169A	2.38625	1.25474	0.00567838	0.0194545	C1: GAST-high
ATP1A1	2.38609	1.25465	0.00103693	0.00547716	C1: GAST-high
KIAA1217	2.38601	1.2546	0.00148992	0.00714212	C1: GAST-high
KDM5C	2.38592	1.25454	0.000261005	0.0020006	C1: GAST-high
AVL9	2.38591	1.25454	4.10091e-05	0.000558019	C1: GAST-high
DCAF11	2.38527	1.25415	0.000242628	0.00190429	C1: GAST-high
PWWP2A	2.3851	1.25405	7.82285e-05	0.000865381	C1: GAST-high
CMTM8	2.38445	1.25365	0.00959681	0.0290933	C1: GAST-high
MCM9	2.3832	1.2529	3.88162e-07	2.21204e-05	C1: GAST-high
CASK	2.38289	1.25271	2.80262e-05	0.000433261	C1: GAST-high
PTS	2.38245	1.25245	0.000118829	0.00115432	C1: GAST-high
NASP	2.38229	1.25235	1.12638e-05	0.000229495	C1: GAST-high
SARM1	2.38075	1.25142	0.000358954	0.00251001	C1: GAST-high
C6orf226	2.38053	1.25128	9.64875e-05	0.00101059	C1: GAST-high
KCNG1	2.37998	1.25095	0.0233991	0.0585765	C1: GAST-high
CBFB	2.37989	1.25089	9.21953e-05	0.000975091	C1: GAST-high
PTPRK	2.37963	1.25073	0.00655161	0.0216421	C1: GAST-high
CDK10	2.37947	1.25064	0.0011207	0.00578476	C1: GAST-high
CPEB4	2.37933	1.25056	0.00064444	0.0038772	C1: GAST-high
GPHN	2.37926	1.25052	5.75706e-06	0.000150804	C1: GAST-high
CCR10	2.37892	1.25031	0.0191269	0.050047	C1: GAST-high
DENND5B	2.37872	1.25019	2.19591e-05	0.000365652	C1: GAST-high
GALNT16	2.37865	1.25014	0.0104145	0.0309684	C1: GAST-high
KITLG	2.37773	1.24958	0.000626906	0.00379912	C1: GAST-high
IPP	2.37719	1.24926	5.1682e-06	0.000141336	C1: GAST-high
ERLIN1	2.37632	1.24873	0.000911761	0.00499427	C1: GAST-high
ERBIN	2.37564	1.24832	5.45808e-05	0.000677644	C1: GAST-high
DMXL2	2.37396	1.2473	7.65864e-05	0.000850984	C1: GAST-high
SUMO2	2.37382	1.24721	0.000114328	0.00112609	C1: GAST-high
GDPGP1	2.37356	1.24705	5.16513e-07	2.72489e-05	C1: GAST-high
BFAR	2.37314	1.2468	9.30969e-06	0.000202629	C1: GAST-high
CCDC154	2.37268	1.24652	1.15694e-06	4.80715e-05	C1: GAST-high
FANCF	2.37243	1.24637	3.67852e-05	0.000520517	C1: GAST-high
ANAPC13	2.37222	1.24624	1.30831e-05	0.000253964	C1: GAST-high
ACOX1	2.37222	1.24624	5.2556e-06	0.000142663	C1: GAST-high
TBC1D8	2.37204	1.24613	3.0481e-05	0.000456592	C1: GAST-high
CD8B	2.37186	1.24602	2.14879e-05	0.000362411	C1: GAST-high
VRK2	2.37164	1.24589	1.97694e-06	7.08533e-05	C1: GAST-high
ZDHHC9	2.37162	1.24588	8.10703e-05	0.000889749	C1: GAST-high
NDUFAF3	2.3714	1.24574	1.38843e-05	0.000265723	C1: GAST-high
KRT23	2.37074	1.24534	4.34075e-05	0.000581081	C1: GAST-high
ALDH7A1	2.3694	1.24452	0.000901343	0.00495199	C1: GAST-high
REEP3	2.36849	1.24397	6.13041e-05	0.000737175	C1: GAST-high
HLCS	2.36845	1.24394	0.000206199	0.00170516	C1: GAST-high
HNRNPA2B1	2.36775	1.24352	0.000149357	0.00135544	C1: GAST-high
FAM83H	2.36768	1.24347	3.23515e-05	0.00047836	C1: GAST-high
ADCY1	2.36662	1.24283	0.00749625	0.0240063	C1: GAST-high
ZADH2	2.36618	1.24256	9.77051e-05	0.00101695	C1: GAST-high
POLR2A	2.36618	1.24256	0.000476503	0.00310837	C1: GAST-high
PM20D2	2.36565	1.24224	9.86507e-06	0.000209035	C1: GAST-high
MYO6	2.36562	1.24222	6.56134e-05	0.00077279	C1: GAST-high
KYAT3	2.36558	1.2422	2.85099e-06	9.30883e-05	C1: GAST-high
TTC5	2.36552	1.24216	0.000157379	0.00140531	C1: GAST-high
AVIL	2.3652	1.24196	0.00092069	0.00503567	C1: GAST-high
C17orf80	2.36473	1.24167	2.63371e-05	0.000414838	C1: GAST-high
NCKAP1	2.36453	1.24155	5.98771e-05	0.000725102	C1: GAST-high
ALOX15B	2.36418	1.24134	2.0864e-05	0.000356144	C1: GAST-high
NTM	2.36413	1.24131	0.0383689	0.0874454	C1: GAST-high
AC129492.1	2.36389	1.24116	0.000528523	0.00336224	C1: GAST-high
CORO1B	2.3637	1.24105	2.22642e-05	0.000368725	C1: GAST-high
KLF13	2.36362	1.241	0.000926496	0.00505838	C1: GAST-high
MMADHC	2.3636	1.24099	3.27539e-05	0.000482371	C1: GAST-high
C11orf71	2.36264	1.2404	0.000818518	0.00461154	C1: GAST-high
SMC2	2.36215	1.2401	0.000111511	0.00111027	C1: GAST-high
TRAPPC4	2.36117	1.2395	0.00011861	0.00115341	C1: GAST-high
ZCCHC14	2.36075	1.23925	1.08641e-05	0.000224874	C1: GAST-high
THTPA	2.3601	1.23885	0.00063075	0.00381359	C1: GAST-high
MC4R	2.35993	1.23875	1.06401e-06	4.49874e-05	C1: GAST-high
MAGI3	2.35924	1.23832	2.12923e-07	1.39541e-05	C1: GAST-high
TRPV1	2.35895	1.23815	1.65965e-06	6.15242e-05	C1: GAST-high
FOXP4	2.35887	1.23809	0.00448875	0.0162945	C1: GAST-high
KIAA0907	2.35846	1.23785	0.000287731	0.00214193	C1: GAST-high
EME2	2.35827	1.23773	0.000917962	0.00502674	C1: GAST-high
SUMO1	2.35821	1.23769	1.54451e-05	0.000285673	C1: GAST-high
MREG	2.35812	1.23764	4.07082e-06	0.000118759	C1: GAST-high
SLC37A1	2.35811	1.23763	9.29115e-05	0.000980971	C1: GAST-high
MDH1B	2.35726	1.23711	1.0465e-05	0.000217971	C1: GAST-high
SMIM14	2.35718	1.23706	0.000287278	0.00213984	C1: GAST-high
ZNF302	2.35633	1.23654	4.92199e-05	0.00063421	C1: GAST-high
SIX4	2.35601	1.23634	1.88735e-07	1.27327e-05	C1: GAST-high
HERC3	2.35546	1.23601	0.00677948	0.0221832	C1: GAST-high
EFCAB14	2.35517	1.23583	0.000168203	0.00147187	C1: GAST-high
REV3L	2.35501	1.23573	1.48581e-06	5.69198e-05	C1: GAST-high
TMCC1	2.35449	1.23542	5.7792e-05	0.000706518	C1: GAST-high
STIP1	2.35312	1.23457	2.88155e-05	0.000439538	C1: GAST-high
C2CD5	2.35306	1.23454	0.000540081	0.0034127	C1: GAST-high
TTC12	2.35267	1.2343	0.000336741	0.00239783	C1: GAST-high
AARS	2.35247	1.23417	8.94792e-05	0.000956286	C1: GAST-high
FOXA1	2.35224	1.23403	0.0335123	0.0783876	C1: GAST-high
PCDHAC2	2.35181	1.23377	5.46921e-05	0.000678566	C1: GAST-high
RBM14-RBM4	2.35139	1.23351	0.000249061	0.00193655	C1: GAST-high
PRDX3	2.35125	1.23343	0.000124511	0.00119185	C1: GAST-high
VTA1	2.3508	1.23315	8.46008e-05	0.000919138	C1: GAST-high
IL12A	2.35078	1.23314	1.66988e-05	0.000302491	C1: GAST-high
CSTF3	2.35045	1.23293	0.000464008	0.00304516	C1: GAST-high
DOCK8	2.35018	1.23277	0.000255027	0.00196689	C1: GAST-high
FOXK1	2.34961	1.23242	3.55749e-05	0.000509204	C1: GAST-high
PPM1L	2.34894	1.23201	0.000420259	0.00283127	C1: GAST-high
ST13	2.34878	1.23191	0.00124626	0.0062661	C1: GAST-high
PDCD6IP	2.34875	1.2319	2.04701e-05	0.00035204	C1: GAST-high
2022-03-04	2.34828	1.2316	0.00674966	0.0221133	C1: GAST-high
ZNF124	2.34824	1.23158	1.19867e-06	4.92073e-05	C1: GAST-high
TMEM14B	2.34803	1.23145	4.52847e-05	0.000599116	C1: GAST-high
R3HDM1	2.3474	1.23106	1.97558e-05	0.000341676	C1: GAST-high
DHTKD1	2.34711	1.23088	4.44197e-06	0.000126765	C1: GAST-high
TMF1	2.34704	1.23084	0.000299905	0.00221103	C1: GAST-high
ZNF629	2.34691	1.23076	3.35325e-06	0.000104469	C1: GAST-high
ATP5G3	2.3467	1.23064	0.000241999	0.00190189	C1: GAST-high
RP11-382A20.3	2.34667	1.23062	0.0015976	0.0075308	C1: GAST-high
HMCES	2.3458	1.23008	3.52749e-06	0.000108243	C1: GAST-high
NCALD	2.34503	1.22961	0.00395244	0.0148075	C1: GAST-high
FBXO2	2.34476	1.22944	0.0124005	0.0353886	C1: GAST-high
PRPF40A	2.34402	1.22898	0.000129253	0.00122038	C1: GAST-high
ARL14EP	2.34353	1.22868	1.46715e-05	0.000276978	C1: GAST-high
SMARCC2	2.34314	1.22844	0.00116194	0.00594415	C1: GAST-high
PPIP5K1	2.34309	1.22841	0.00195116	0.00871776	C1: GAST-high
THAP12	2.34241	1.22799	4.79219e-05	0.000625884	C1: GAST-high
SVOP	2.34155	1.22747	0.0112711	0.0328553	C1: GAST-high
DPP8	2.34105	1.22715	5.76653e-05	0.000706349	C1: GAST-high
SLC23A2	2.34098	1.22711	0.00225429	0.00971265	C1: GAST-high
ULK3	2.34085	1.22703	0.00172462	0.00797552	C1: GAST-high
BCL2L13	2.34017	1.22662	9.74976e-05	0.00101569	C1: GAST-high
SUN1	2.33985	1.22642	0.000382662	0.00263682	C1: GAST-high
ZNF93	2.33953	1.22622	3.17726e-06	0.000101044	C1: GAST-high
PNMA2	2.3395	1.2262	0.0162927	0.0440181	C1: GAST-high
TK2	2.3395	1.2262	0.000121677	0.00116961	C1: GAST-high
USP39	2.3394	1.22614	2.19189e-06	7.66119e-05	C1: GAST-high
STARD7	2.33931	1.22608	3.55128e-05	0.000509204	C1: GAST-high
MKRN2	2.33928	1.22606	1.18881e-06	4.89117e-05	C1: GAST-high
CAPZB	2.33814	1.22536	0.000117896	0.0011483	C1: GAST-high
SPR	2.33738	1.22489	0.00035532	0.0024924	C1: GAST-high
NETO2	2.33737	1.22488	0.00129942	0.00646362	C1: GAST-high
PGD	2.33647	1.22433	0.000118405	0.00115203	C1: GAST-high
KIF21A	2.33593	1.224	0.00128277	0.00640338	C1: GAST-high
CDS1	2.33572	1.22387	0.000215563	0.001758	C1: GAST-high
AL034550.1	2.33559	1.22379	9.22674e-06	0.0002018	C1: GAST-high
PHF6	2.33552	1.22374	9.77315e-06	0.000208532	C1: GAST-high
VPS52	2.33482	1.22331	7.22817e-05	0.000818774	C1: GAST-high
C2orf49	2.33355	1.22253	1.20579e-05	0.000241552	C1: GAST-high
CISD1	2.33353	1.22251	0.000162995	0.00143946	C1: GAST-high
KIAA1549	2.33264	1.22196	1.27133e-05	0.00024874	C1: GAST-high
ENAH	2.33132	1.22115	0.000988339	0.00529416	C1: GAST-high
HMOX1	2.33125	1.2211	0.00562083	0.0193096	C1: GAST-high
SF3A1	2.33084	1.22085	0.000100502	0.00103486	C1: GAST-high
FAM127B	2.33073	1.22078	0.000151954	0.00136906	C1: GAST-high
CD302	2.33061	1.22071	0.00962397	0.0291467	C1: GAST-high
ZNF736	2.33035	1.22054	1.88377e-05	0.000328445	C1: GAST-high
MRPL49	2.33032	1.22053	0.000163008	0.00143946	C1: GAST-high
PUS3	2.33027	1.2205	2.33395e-06	8.02022e-05	C1: GAST-high
GGCX	2.33024	1.22048	3.10608e-05	0.000463386	C1: GAST-high
SLC22A4	2.32808	1.21914	0.000459483	0.00302216	C1: GAST-high
AZIN1	2.32794	1.21905	0.000169375	0.00148072	C1: GAST-high
NSL1	2.32742	1.21873	0.000119306	0.0011565	C1: GAST-high
ACAD8	2.32694	1.21844	3.99755e-05	0.000550714	C1: GAST-high
ZNF253	2.32686	1.21839	3.30754e-05	0.000486325	C1: GAST-high
BRD3	2.32681	1.21836	0.000220163	0.00178445	C1: GAST-high
CBFA2T3	2.32678	1.21834	0.00248241	0.0104208	C1: GAST-high
EIF3A	2.32607	1.2179	0.000749437	0.0043273	C1: GAST-high
GOPC	2.32589	1.21779	3.91625e-05	0.000543541	C1: GAST-high
TMCO1	2.32564	1.21763	0.000594238	0.00365058	C1: GAST-high
LYPLA1	2.32498	1.21722	0.000110225	0.00110221	C1: GAST-high
FSD1L	2.32472	1.21706	0.00021006	0.00172852	C1: GAST-high
SMDT1	2.32431	1.2168	0.000179685	0.00154727	C1: GAST-high
NKIRAS1	2.32417	1.21672	3.67908e-05	0.000520517	C1: GAST-high
NPAT	2.32355	1.21633	1.6012e-08	1.92039e-06	C1: GAST-high
SCN3B	2.32294	1.21595	0.00188984	0.00851427	C1: GAST-high
SSRP1	2.32284	1.21589	2.49478e-05	0.000400518	C1: GAST-high
RSRP1	2.32277	1.21584	0.0010618	0.0055646	C1: GAST-high
RPL7L1	2.32238	1.2156	0.00027956	0.00209909	C1: GAST-high
C2orf47	2.32196	1.21534	1.32236e-05	0.000255694	C1: GAST-high
ADAM19	2.32179	1.21524	3.70467e-05	0.000522125	C1: GAST-high
ARNT2	2.32135	1.21497	0.00485407	0.0173023	C1: GAST-high
ELP6	2.32097	1.21473	3.17296e-06	0.000101044	C1: GAST-high
ATPIF1	2.32067	1.21454	2.40505e-05	0.000391883	C1: GAST-high
SALL4	2.32066	1.21453	7.40118e-05	0.000832179	C1: GAST-high
CEP112	2.32023	1.21427	8.81649e-05	0.000945544	C1: GAST-high
RGS22	2.32007	1.21417	7.25155e-07	3.42965e-05	C1: GAST-high
ADCK3	2.31942	1.21376	0.001014	0.00538864	C1: GAST-high
KCNK13	2.31906	1.21354	8.29312e-08	6.61647e-06	C1: GAST-high
AP3B2	2.3188	1.21338	0.00268982	0.0110868	C1: GAST-high
TMCO6	2.3187	1.21332	0.000140812	0.00130764	C1: GAST-high
CBFA2T2	2.31816	1.21298	0.000179459	0.00154605	C1: GAST-high
RNF13	2.31784	1.21278	5.15548e-05	0.000651985	C1: GAST-high
KIAA0319	2.3177	1.2127	0.00191593	0.00859803	C1: GAST-high
CHD1L	2.31725	1.21242	0.000171709	0.00149685	C1: GAST-high
RERE	2.31707	1.2123	0.000275777	0.00207994	C1: GAST-high
ZNF425	2.31682	1.21215	1.29564e-13	1.18093e-10	C1: GAST-high
SMG7	2.31672	1.21208	3.37333e-05	0.000493626	C1: GAST-high
MTO1	2.31579	1.2115	6.89283e-06	0.00016842	C1: GAST-high
LMNB1	2.3155	1.21132	0.00039699	0.00271414	C1: GAST-high
DUSP6	2.31499	1.21101	0.00599598	0.0202403	C1: GAST-high
DNAJB14	2.31492	1.21096	0.00660141	0.0217728	C1: GAST-high
ZNF721	2.31491	1.21096	0.000503562	0.00322977	C1: GAST-high
COPB1	2.31482	1.2109	2.51797e-05	0.000402831	C1: GAST-high
LAD1	2.31425	1.21054	0.0480808	0.104896	C1: GAST-high
ANAPC15	2.31406	1.21043	3.98886e-06	0.000116944	C1: GAST-high
PCDHGB1	2.31406	1.21042	0.000390245	0.00268163	C1: GAST-high
GSPT1	2.31341	1.21002	1.41194e-05	0.000268489	C1: GAST-high
SCAF8	2.31332	1.20996	9.43041e-06	0.000203986	C1: GAST-high
FAM134A	2.31327	1.20993	0.000247621	0.00192699	C1: GAST-high
PPM1G	2.31254	1.20948	1.0054e-05	0.000211573	C1: GAST-high
ATP8B3	2.31201	1.20915	2.05525e-08	2.25832e-06	C1: GAST-high
DCTN4	2.31164	1.20892	0.00031148	0.00226613	C1: GAST-high
KIAA0513	2.31136	1.20874	3.20686e-05	0.000474946	C1: GAST-high
MLLT6	2.31126	1.20868	0.000708069	0.00416328	C1: GAST-high
WDR26	2.31117	1.20862	2.66887e-05	0.000417865	C1: GAST-high
GTF3C6	2.31058	1.20825	2.44886e-05	0.000395918	C1: GAST-high
BIRC6	2.31056	1.20824	1.58985e-05	0.000292322	C1: GAST-high
PHOX2A	2.31012	1.20797	0.00248777	0.0104344	C1: GAST-high
CNNM4	2.3093	1.20745	3.54794e-05	0.000509204	C1: GAST-high
ESCO1	2.30913	1.20735	3.15593e-06	0.000101044	C1: GAST-high
TRUB1	2.30846	1.20693	0.000137523	0.00128163	C1: GAST-high
TMEM200A	2.30815	1.20674	0.0175118	0.046578	C1: GAST-high
HSD17B12	2.30779	1.20651	0.000952481	0.0051588	C1: GAST-high
ARFGEF1	2.30769	1.20645	9.96128e-06	0.000210733	C1: GAST-high
PRR18	2.30703	1.20604	0.0109711	0.0321699	C1: GAST-high
DPF2	2.30694	1.20598	3.95111e-05	0.000546804	C1: GAST-high
C11orf98	2.30681	1.2059	1.00262e-05	0.000211353	C1: GAST-high
SSH3	2.30646	1.20568	0.000406642	0.00276177	C1: GAST-high
USP33	2.30619	1.20551	2.63954e-05	0.000415399	C1: GAST-high
CNR1	2.30534	1.20498	0.000615399	0.00375418	C1: GAST-high
EFHC1	2.30465	1.20455	0.000119591	0.00115772	C1: GAST-high
MAD2L1BP	2.3041	1.2042	7.98546e-06	0.000185017	C1: GAST-high
ADAT1	2.30405	1.20417	7.33549e-05	0.000827328	C1: GAST-high
ARHGEF3	2.3032	1.20364	0.000215654	0.001758	C1: GAST-high
CCDC91	2.30311	1.20358	0.000505244	0.00323942	C1: GAST-high
ECHDC3	2.30307	1.20356	0.00613036	0.0205841	C1: GAST-high
HBS1L	2.30288	1.20344	0.000281329	0.00210861	C1: GAST-high
BROX	2.30279	1.20339	8.33796e-06	0.000190534	C1: GAST-high
NUMA1	2.30269	1.20332	0.000163336	0.00144166	C1: GAST-high
AGPAT1	2.30173	1.20272	0.000157327	0.00140531	C1: GAST-high
ESRP1	2.3016	1.20263	0.00244295	0.0103172	C1: GAST-high
MFSD9	2.30048	1.20194	3.73508e-06	0.000112633	C1: GAST-high
RNF5	2.30043	1.2019	0.000113212	0.00112188	C1: GAST-high
C2orf68	2.30033	1.20184	3.48093e-05	0.000504144	C1: GAST-high
PIAS4	2.30029	1.20182	0.000114216	0.00112609	C1: GAST-high
C11orf49	2.29949	1.20131	0.000215404	0.001758	C1: GAST-high
MTA3	2.2988	1.20088	1.64121e-05	0.000298771	C1: GAST-high
ABHD10	2.29857	1.20073	9.94507e-05	0.00102697	C1: GAST-high
MFSD1	2.29835	1.2006	0.000209216	0.00172322	C1: GAST-high
WDR17	2.29815	1.20048	0.000426209	0.00285749	C1: GAST-high
WNK3	2.29762	1.20014	3.98712e-07	2.24228e-05	C1: GAST-high
COPS5	2.2976	1.20013	5.50622e-05	0.000681316	C1: GAST-high
PPP6R2	2.2975	1.20006	0.000190068	0.00161321	C1: GAST-high
ATP5F1	2.29676	1.1996	0.000154852	0.00139086	C1: GAST-high
RDH11	2.29674	1.19959	0.00283066	0.0114765	C1: GAST-high
THRAP3	2.29614	1.19921	5.81099e-05	0.000708988	C1: GAST-high
RSPRY1	2.29582	1.19901	1.73645e-05	0.000311171	C1: GAST-high
CDYL	2.29564	1.19889	9.17082e-06	0.000201057	C1: GAST-high
PHACTR4	2.2954	1.19874	1.41746e-06	5.51067e-05	C1: GAST-high
NEK4	2.29519	1.19861	7.19061e-05	0.000816508	C1: GAST-high
ASXL2	2.29508	1.19855	6.4147e-07	3.15576e-05	C1: GAST-high
FBLIM1	2.2948	1.19837	0.00706809	0.0228989	C1: GAST-high
PRRC2B	2.2946	1.19824	0.00058048	0.00359009	C1: GAST-high
FAM192A	2.29397	1.19785	5.65921e-07	2.88463e-05	C1: GAST-high
PIGM	2.29343	1.19751	6.54351e-06	0.000162701	C1: GAST-high
KHDRBS1	2.29321	1.19737	7.58564e-05	0.000847822	C1: GAST-high
ALOX5	2.2932	1.19736	0.0100288	0.0300503	C1: GAST-high
CEP170	2.2932	1.19736	5.98108e-05	0.00072492	C1: GAST-high
SHROOM3	2.29279	1.1971	0.00499195	0.0176873	C1: GAST-high
ASH1L	2.29271	1.19705	0.000141374	0.00130965	C1: GAST-high
GRK2	2.29252	1.19693	0.000111194	0.00110771	C1: GAST-high
ZMYM2	2.29192	1.19656	4.44932e-05	0.00059163	C1: GAST-high
PLXNB1	2.29179	1.19648	0.00596921	0.0201685	C1: GAST-high
GOLPH3	2.29163	1.19637	0.000198486	0.00166235	C1: GAST-high
KIAA0319L	2.29081	1.19586	0.000334903	0.00238845	C1: GAST-high
TXLNA	2.29035	1.19557	3.55294e-05	0.000509204	C1: GAST-high
PIGS	2.29033	1.19556	0.00162403	0.00762563	C1: GAST-high
TUBB4B	2.28979	1.19521	0.00083591	0.00468794	C1: GAST-high
CALML4	2.28935	1.19494	0.0111689	0.0326406	C1: GAST-high
FBXO41	2.28867	1.19451	0.000469431	0.00307316	C1: GAST-high
EP300	2.28854	1.19443	0.000201809	0.00168403	C1: GAST-high
CNPPD1	2.28845	1.19437	2.46507e-05	0.000397461	C1: GAST-high
CEACAM1	2.28838	1.19433	0.0412472	0.0925401	C1: GAST-high
FAHD1	2.28838	1.19433	0.000283742	0.00211998	C1: GAST-high
WDR11	2.28807	1.19413	1.71706e-05	0.000308298	C1: GAST-high
METAP1	2.28807	1.19413	3.34422e-06	0.000104381	C1: GAST-high
TAX1BP1	2.28781	1.19397	0.00119229	0.0060639	C1: GAST-high
CDH1	2.28734	1.19367	0.0102585	0.030605	C1: GAST-high
ANKRD46	2.28732	1.19366	0.000178545	0.00154034	C1: GAST-high
NT5DC1	2.2873	1.19364	0.00308694	0.0122371	C1: GAST-high
LRTOMT	2.28727	1.19363	0.000380651	0.00262394	C1: GAST-high
CDKN1B	2.28719	1.19358	0.000522818	0.00333463	C1: GAST-high
PPA2	2.28686	1.19337	0.000577274	0.00357629	C1: GAST-high
PPM1B	2.28685	1.19336	0.000409836	0.00277817	C1: GAST-high
KIAA1522	2.28645	1.19311	0.0012309	0.00621205	C1: GAST-high
AGPS	2.28622	1.19296	5.90847e-06	0.000153788	C1: GAST-high
THOC2	2.28587	1.19274	1.71985e-05	0.000308498	C1: GAST-high
CRADD	2.28573	1.19265	0.000203739	0.00169398	C1: GAST-high
BTG2	2.28569	1.19263	0.0113884	0.0331026	C1: GAST-high
STK39	2.28552	1.19253	0.000302467	0.00222366	C1: GAST-high
ZFAND3	2.2851	1.19226	0.000196715	0.00165053	C1: GAST-high
ZNF250	2.28507	1.19224	4.7491e-06	0.00013224	C1: GAST-high
MED17	2.28505	1.19222	9.21058e-05	0.000975091	C1: GAST-high
COG5	2.28476	1.19204	8.97133e-05	0.000957672	C1: GAST-high
GDI1	2.28439	1.19181	0.000246442	0.00192189	C1: GAST-high
DYRK1A	2.28402	1.19157	0.000157639	0.00140626	C1: GAST-high
SPATS2	2.28371	1.19138	5.96389e-05	0.000723792	C1: GAST-high
PPP2CA	2.2835	1.19124	0.00495135	0.0175603	C1: GAST-high
ZNF776	2.28338	1.19117	0.000270298	0.00205042	C1: GAST-high
ZNF704	2.28289	1.19086	0.000261476	0.0020017	C1: GAST-high
PMVK	2.28263	1.1907	0.000133051	0.0012482	C1: GAST-high
DHX15	2.2826	1.19068	0.000143422	0.00132118	C1: GAST-high
ADK	2.28219	1.19042	0.000141825	0.00131088	C1: GAST-high
SMC3	2.28206	1.19034	0.000222945	0.00180142	C1: GAST-high
EPRS	2.28183	1.19019	1.67736e-05	0.000303246	C1: GAST-high
PLXNA3	2.28167	1.19009	0.00493932	0.0175312	C1: GAST-high
EIF2B3	2.28154	1.19001	5.93427e-06	0.000153809	C1: GAST-high
FNIP2	2.28146	1.18996	0.000496499	0.00319598	C1: GAST-high
CNTN5	2.28139	1.18991	0.00633488	0.0210971	C1: GAST-high
ZBTB43	2.28061	1.18942	0.00987976	0.0297446	C1: GAST-high
RAB5B	2.28016	1.18913	0.000217176	0.00176805	C1: GAST-high
PPP1R14D	2.28004	1.18906	0.000951742	0.00515632	C1: GAST-high
PRPF4B	2.2791	1.18847	3.60504e-05	0.000514006	C1: GAST-high
UBR3	2.27879	1.18827	7.08832e-06	0.000171146	C1: GAST-high
CTCF	2.27877	1.18826	7.17698e-06	0.000172567	C1: GAST-high
GYG2	2.2779	1.18771	0.00587168	0.0199226	C1: GAST-high
NRG2	2.27782	1.18766	4.09671e-05	0.000558019	C1: GAST-high
ATRX	2.27725	1.18729	8.34016e-05	0.00090934	C1: GAST-high
CASP6	2.27715	1.18723	0.00012531	0.00119413	C1: GAST-high
NPHS2	2.27691	1.18708	2.46689e-08	2.60157e-06	C1: GAST-high
WSB1	2.27665	1.18691	0.00270979	0.011154	C1: GAST-high
IMPA1	2.27656	1.18685	0.00021222	0.00173945	C1: GAST-high
KIT	2.27647	1.1868	0.00183472	0.00833497	C1: GAST-high
RAI2	2.2764	1.18676	0.000232972	0.0018571	C1: GAST-high
SLC6A3	2.27612	1.18657	0.00568873	0.019479	C1: GAST-high
WHSC1	2.27607	1.18655	0.00016454	0.00144811	C1: GAST-high
RIPK4	2.27572	1.18632	0.0016628	0.00776594	C1: GAST-high
POLR3E	2.27551	1.18619	3.03199e-05	0.000455295	C1: GAST-high
ZBED5	2.27542	1.18613	9.4797e-06	0.00020465	C1: GAST-high
MAPK11	2.27519	1.18599	0.000356339	0.0024986	C1: GAST-high
PRKAR1B	2.27519	1.18599	0.00265454	0.0109734	C1: GAST-high
FBXO36	2.27515	1.18596	1.00239e-07	7.79398e-06	C1: GAST-high
PPP2R5A	2.27493	1.18582	1.20714e-05	0.000241559	C1: GAST-high
LARP1	2.27487	1.18579	0.000798288	0.00452536	C1: GAST-high
PANK1	2.27484	1.18576	0.000108686	0.00109342	C1: GAST-high
RREB1	2.2748	1.18574	5.01158e-06	0.000138289	C1: GAST-high
KIAA1468	2.27464	1.18564	1.40737e-05	0.000268175	C1: GAST-high
PRRT2	2.27306	1.18464	0.011507	0.0333691	C1: GAST-high
NAPG	2.27231	1.18416	2.2467e-05	0.00037049	C1: GAST-high
MSMO1	2.27228	1.18414	0.00020738	0.0017103	C1: GAST-high
BUB3	2.27225	1.18412	0.000618639	0.00376518	C1: GAST-high
KDM4A	2.27196	1.18394	2.60039e-05	0.000411355	C1: GAST-high
COMMD3	2.27173	1.18379	6.03383e-06	0.000155214	C1: GAST-high
STT3B	2.27166	1.18374	0.000217475	0.0017697	C1: GAST-high
DAP	2.27152	1.18366	0.000213071	0.00174236	C1: GAST-high
SIAH1	2.27118	1.18344	4.42995e-07	2.40502e-05	C1: GAST-high
STYXL1	2.27112	1.1834	1.21715e-05	0.000243032	C1: GAST-high
INO80E	2.27089	1.18326	8.73192e-05	0.000940373	C1: GAST-high
PTGR2	2.27064	1.1831	0.000121663	0.00116961	C1: GAST-high
ST8SIA3	2.27044	1.18297	0.00580333	0.0197608	C1: GAST-high
CAMTA1	2.2703	1.18288	8.23586e-07	3.75941e-05	C1: GAST-high
DCAF10	2.27002	1.18271	6.49361e-06	0.000161899	C1: GAST-high
YBEY	2.26971	1.18251	9.34959e-05	0.000986005	C1: GAST-high
BCR	2.26898	1.18205	0.000100904	0.00103672	C1: GAST-high
NFATC3	2.2685	1.18174	3.86937e-06	0.000115639	C1: GAST-high
ANO5	2.26791	1.18137	9.18545e-06	0.000201137	C1: GAST-high
SRSF1	2.26779	1.18129	0.000367791	0.00255836	C1: GAST-high
NDST1	2.26767	1.18121	0.00172193	0.00797131	C1: GAST-high
VNN3	2.2676	1.18116	0.00109802	0.00570297	C1: GAST-high
ARID3B	2.26721	1.18092	9.27123e-07	4.06031e-05	C1: GAST-high
PSMD14	2.26694	1.18075	7.05241e-05	0.000806841	C1: GAST-high
NSMCE4A	2.26667	1.18057	1.80713e-05	0.000319095	C1: GAST-high
PDE12	2.26586	1.18006	2.22412e-05	0.000368678	C1: GAST-high
ZNF24	2.26583	1.18004	6.79769e-05	0.000790161	C1: GAST-high
MGAT1	2.26556	1.17987	0.000160623	0.00142388	C1: GAST-high
FBXL4	2.26538	1.17975	3.91158e-05	0.000543357	C1: GAST-high
AGO1	2.26504	1.17954	4.05227e-08	3.77335e-06	C1: GAST-high
RNF121	2.26475	1.17935	0.000232184	0.00185162	C1: GAST-high
EAF1	2.26472	1.17933	2.10883e-05	0.000358971	C1: GAST-high
SDHC	2.26431	1.17907	0.000287333	0.00213984	C1: GAST-high
EML2	2.26372	1.17869	0.000530589	0.00336896	C1: GAST-high
DENND6B	2.26352	1.17857	0.000394228	0.00270029	C1: GAST-high
MRPL28	2.26299	1.17823	4.34619e-05	0.000581287	C1: GAST-high
OAT	2.2627	1.17804	0.000190167	0.0016133	C1: GAST-high
SMIM15	2.26228	1.17778	0.000826033	0.00464248	C1: GAST-high
CNTNAP1	2.26161	1.17735	0.000301933	0.00222152	C1: GAST-high
THNSL1	2.26143	1.17723	1.64812e-05	0.000299732	C1: GAST-high
BICDL1	2.26088	1.17689	0.00984246	0.0296762	C1: GAST-high
DHX36	2.26021	1.17646	0.000192075	0.00162348	C1: GAST-high
RPF1	2.25992	1.17627	4.83308e-05	0.000628351	C1: GAST-high
ELAC1	2.25911	1.17576	4.39684e-05	0.000586682	C1: GAST-high
BTBD10	2.25887	1.1756	3.49496e-05	0.00050568	C1: GAST-high
TNFRSF14	2.25881	1.17556	0.0069474	0.022606	C1: GAST-high
RNF20	2.25869	1.17549	0.000322613	0.00232155	C1: GAST-high
AKTIP	2.25818	1.17516	9.53484e-05	0.00100151	C1: GAST-high
UST	2.25767	1.17483	0.000762015	0.004382	C1: GAST-high
ATP5L	2.25751	1.17473	9.89245e-05	0.00102557	C1: GAST-high
DYRK3	2.25732	1.17461	3.9234e-06	0.00011612	C1: GAST-high
PTMA	2.25731	1.1746	0.000242985	0.00190546	C1: GAST-high
AP1G1	2.25712	1.17448	0.000439341	0.00292841	C1: GAST-high
VPS13A	2.2571	1.17447	8.25204e-05	0.000901876	C1: GAST-high
ZC3H7B	2.25684	1.1743	0.000293715	0.00217393	C1: GAST-high
ADAR	2.25672	1.17423	0.000997708	0.00532827	C1: GAST-high
PIK3CB	2.25643	1.17404	3.65107e-05	0.000518152	C1: GAST-high
STX6	2.25641	1.17403	1.77403e-06	6.47184e-05	C1: GAST-high
CPSF3	2.25629	1.17395	3.40198e-05	0.000496629	C1: GAST-high
GNAI2	2.25628	1.17394	0.000363692	0.00253658	C1: GAST-high
CPEB3	2.25624	1.17392	7.50407e-08	6.03946e-06	C1: GAST-high
AAMP	2.256	1.17377	1.78689e-05	0.000317113	C1: GAST-high
IPO7	2.2559	1.1737	8.64962e-05	0.000933102	C1: GAST-high
JAM3	2.25562	1.17353	0.000981933	0.00527164	C1: GAST-high
ERI3	2.25544	1.17341	0.000102492	0.00104811	C1: GAST-high
CCDC142	2.25434	1.17271	9.80682e-06	0.000209007	C1: GAST-high
EIF4A2	2.25427	1.17266	0.0021024	0.00919207	C1: GAST-high
NAA60	2.25417	1.1726	6.0394e-06	0.000155214	C1: GAST-high
HMGN3	2.25411	1.17256	6.16153e-05	0.000739465	C1: GAST-high
KDM5B	2.25407	1.17253	3.17048e-06	0.000101044	C1: GAST-high
PCSK6	2.25398	1.17248	0.00196555	0.00876362	C1: GAST-high
PPP4R2	2.25368	1.17228	1.88475e-05	0.000328445	C1: GAST-high
TMEM56	2.2536	1.17223	0.000586445	0.00361845	C1: GAST-high
CDNF	2.25338	1.17209	6.48984e-05	0.000768647	C1: GAST-high
MFSD14B	2.25317	1.17196	2.98202e-05	0.000450125	C1: GAST-high
SRPRA	2.25313	1.17193	9.08465e-05	0.000966396	C1: GAST-high
COPS4	2.25296	1.17182	0.000311578	0.00226613	C1: GAST-high
UBA2	2.25252	1.17154	0.000184951	0.00158295	C1: GAST-high
SPHK2	2.25176	1.17105	0.000752849	0.0043429	C1: GAST-high
SEH1L	2.25174	1.17104	6.7331e-06	0.000166065	C1: GAST-high
RBM19	2.25164	1.17098	0.000250466	0.00194336	C1: GAST-high
AP3M1	2.25159	1.17095	7.38327e-05	0.000831694	C1: GAST-high
AKR7A3	2.25112	1.17064	0.020764	0.0533192	C1: GAST-high
RSRC1	2.2508	1.17044	8.83846e-05	0.000946793	C1: GAST-high
FEM1B	2.25077	1.17042	2.26685e-05	0.00037273	C1: GAST-high
SCAMP5	2.25017	1.17003	0.00586283	0.0199043	C1: GAST-high
PLXNB2	2.2498	1.16979	0.00148292	0.00711972	C1: GAST-high
NCDN	2.24966	1.16971	0.000645491	0.00387982	C1: GAST-high
PRKAR2A	2.2495	1.1696	3.98403e-05	0.000549263	C1: GAST-high
WSB2	2.24949	1.1696	0.000325599	0.00233937	C1: GAST-high
SRC	2.2491	1.16935	0.000889045	0.00490056	C1: GAST-high
TOP1	2.24817	1.16875	8.48096e-05	0.000920317	C1: GAST-high
SLC25A35	2.24799	1.16864	0.000227807	0.00182704	C1: GAST-high
CDC5L	2.24786	1.16855	4.34148e-05	0.000581081	C1: GAST-high
VPS26A	2.24744	1.16828	6.5526e-07	3.16422e-05	C1: GAST-high
REPIN1	2.24735	1.16823	0.00107582	0.00562238	C1: GAST-high
AKIRIN2	2.24722	1.16814	0.000124908	0.0011924	C1: GAST-high
BTBD17	2.24717	1.16811	0.0328058	0.0770592	C1: GAST-high
SKIV2L2	2.24714	1.16809	0.000302847	0.00222556	C1: GAST-high
COA5	2.24711	1.16807	1.92979e-05	0.00033502	C1: GAST-high
SNX19	2.24653	1.1677	0.000449578	0.00297825	C1: GAST-high
NQO1	2.24589	1.16729	0.00366718	0.0139786	C1: GAST-high
AHCTF1	2.2456	1.1671	8.43748e-05	0.000917227	C1: GAST-high
SPATA2L	2.24527	1.16689	0.000127792	0.00121125	C1: GAST-high
RCOR1	2.24522	1.16686	4.7783e-05	0.000624515	C1: GAST-high
UBE3A	2.24432	1.16628	0.000190466	0.00161434	C1: GAST-high
RP2	2.24382	1.16596	8.79777e-06	0.000196637	C1: GAST-high
KDM3B	2.24379	1.16594	0.000123808	0.00118635	C1: GAST-high
MSH6	2.24369	1.16587	0.000136367	0.00127281	C1: GAST-high
RAD21	2.24276	1.16527	0.00292906	0.0117663	C1: GAST-high
DSCR3	2.2423	1.16498	1.12918e-05	0.000229495	C1: GAST-high
MTCH1	2.24224	1.16494	9.24731e-05	0.000976904	C1: GAST-high
NFYC	2.24174	1.16462	6.24603e-06	0.000159068	C1: GAST-high
SMARCA5	2.24138	1.16439	0.000183397	0.00157185	C1: GAST-high
PCDHA4	2.24125	1.1643	0.019214	0.0501818	C1: GAST-high
SGK223	2.2412	1.16427	0.000198747	0.00166378	C1: GAST-high
ATPAF1	2.24113	1.16423	0.000165022	0.00145027	C1: GAST-high
CAP1	2.24031	1.1637	0.000261264	0.0020017	C1: GAST-high
SETD1B	2.23978	1.16335	1.08871e-05	0.000224975	C1: GAST-high
CCSAP	2.23975	1.16334	3.27571e-06	0.000103458	C1: GAST-high
CUL2	2.23961	1.16325	3.42751e-05	0.000498374	C1: GAST-high
SLC20A2	2.23956	1.16321	0.000146616	0.00133984	C1: GAST-high
KIF2A	2.23899	1.16285	0.000771979	0.00442129	C1: GAST-high
UBP1	2.23872	1.16268	2.52669e-05	0.000403342	C1: GAST-high
KDM1A	2.23833	1.16242	3.63836e-05	0.000517086	C1: GAST-high
NONO	2.23808	1.16226	0.000204694	0.00169721	C1: GAST-high
ATF7	2.23803	1.16223	5.38291e-05	0.000671036	C1: GAST-high
USF3	2.23753	1.16191	2.87454e-08	2.9468e-06	C1: GAST-high
MYZAP	2.23638	1.16117	0.0019945	0.00884463	C1: GAST-high
SERBP1	2.23591	1.16086	0.000359361	0.00251019	C1: GAST-high
SNRPA1	2.23532	1.16048	1.087e-05	0.000224874	C1: GAST-high
MRAP	2.23529	1.16046	8.0798e-05	0.000888643	C1: GAST-high
EWSR1	2.23524	1.16043	5.29811e-05	0.000665059	C1: GAST-high
ZNF263	2.23501	1.16028	0.000132297	0.00124303	C1: GAST-high
LDAH	2.23462	1.16003	1.56856e-05	0.000288986	C1: GAST-high
AKT3	2.23448	1.15994	0.000305871	0.00223704	C1: GAST-high
SH3BP5L	2.23399	1.15962	1.24357e-05	0.000246074	C1: GAST-high
BTBD9	2.23366	1.15941	8.56963e-06	0.000193185	C1: GAST-high
TNFSF13	2.23344	1.15926	0.000760885	0.00437687	C1: GAST-high
DACT2	2.23334	1.1592	0.0115563	0.0334689	C1: GAST-high
ATP6V1C1	2.23314	1.15907	0.000445665	0.00296088	C1: GAST-high
ZNF292	2.23311	1.15906	7.98532e-06	0.000185017	C1: GAST-high
PEX14	2.23295	1.15895	9.01135e-06	0.000199708	C1: GAST-high
EIF4G3	2.23265	1.15875	0.000183261	0.00157142	C1: GAST-high
SPAG5	2.23198	1.15833	0.00280128	0.0113951	C1: GAST-high
ACCS	2.23118	1.15781	0.000920418	0.00503567	C1: GAST-high
TTYH3	2.23084	1.15759	0.00285923	0.0115617	C1: GAST-high
ZRANB1	2.23049	1.15736	6.39788e-05	0.000760862	C1: GAST-high
MTA2	2.23041	1.15731	1.12934e-05	0.000229495	C1: GAST-high
ZNF720	2.22981	1.15692	9.57834e-05	0.00100493	C1: GAST-high
ZMIZ1	2.22906	1.15644	0.000760039	0.00437475	C1: GAST-high
EAPP	2.22839	1.156	0.00033891	0.0024068	C1: GAST-high
PAIP2	2.22833	1.15596	0.00259165	0.0107595	C1: GAST-high
IQCH	2.2279	1.15569	4.07152e-08	3.77335e-06	C1: GAST-high
SSB	2.22748	1.15541	5.52077e-05	0.000682656	C1: GAST-high
SECISBP2	2.22745	1.1554	8.59115e-05	0.000929525	C1: GAST-high
NRXN1	2.22667	1.15489	0.0133008	0.0374112	C1: GAST-high
ABI2	2.22628	1.15463	0.000486733	0.00315046	C1: GAST-high
AP2M1	2.22613	1.15454	8.85682e-05	0.000947826	C1: GAST-high
CPSF6	2.22611	1.15453	7.86933e-05	0.000868846	C1: GAST-high
ARL3	2.22601	1.15446	0.000129985	0.00122445	C1: GAST-high
ARL8B	2.22592	1.1544	0.000121632	0.00116961	C1: GAST-high
CCDC121	2.2259	1.15439	2.01315e-07	1.33362e-05	C1: GAST-high
S1PR3	2.22563	1.15421	0.00504566	0.0178122	C1: GAST-high
FBXO11	2.22498	1.15379	1.54325e-05	0.000285673	C1: GAST-high
TRIM33	2.22474	1.15363	1.11968e-05	0.000229495	C1: GAST-high
MBD4	2.22451	1.15349	0.000120426	0.00116184	C1: GAST-high
SKA2	2.22428	1.15334	0.000247354	0.00192699	C1: GAST-high
TSNAX	2.22352	1.15284	0.000116394	0.0011385	C1: GAST-high
TIAL1	2.22332	1.15272	2.13534e-05	0.000361139	C1: GAST-high
PRKAB2	2.22309	1.15257	0.000353435	0.00248202	C1: GAST-high
TCF7L1	2.22278	1.15236	0.00817844	0.0257109	C1: GAST-high
BLMH	2.22272	1.15233	0.000262613	0.00200789	C1: GAST-high
ADORA2B	2.22262	1.15226	0.000246763	0.00192358	C1: GAST-high
ENSA	2.22248	1.15217	1.71627e-05	0.000308298	C1: GAST-high
NME3	2.22239	1.15211	0.000149995	0.00135921	C1: GAST-high
CNTD2	2.22224	1.15201	0.0202113	0.0522142	C1: GAST-high
ADAM9	2.22161	1.15161	0.000511703	0.00327512	C1: GAST-high
ZMAT5	2.22138	1.15146	6.84722e-06	0.000167752	C1: GAST-high
SMG6	2.22138	1.15145	0.00043179	0.00289067	C1: GAST-high
SPATA13	2.22134	1.15143	0.000502371	0.00322551	C1: GAST-high
ICA1L	2.22131	1.15141	0.000850139	0.0047434	C1: GAST-high
CNOT1	2.22109	1.15127	3.7775e-05	0.000528545	C1: GAST-high
SNRNP200	2.22078	1.15106	0.000102408	0.00104806	C1: GAST-high
ATL1	2.22019	1.15068	0.00289407	0.0116667	C1: GAST-high
SYN1	2.22009	1.15062	0.00508986	0.0179338	C1: GAST-high
CYP27A1	2.21984	1.15046	0.00823866	0.0258559	C1: GAST-high
PNKD	2.21955	1.15027	3.7417e-05	0.000524925	C1: GAST-high
C6orf89	2.21905	1.14994	0.00136594	0.00672165	C1: GAST-high
ZNF687	2.21892	1.14986	1.47719e-05	0.0002783	C1: GAST-high
GIGYF2	2.2185	1.14958	3.2028e-05	0.000474728	C1: GAST-high
KLHL23	2.21837	1.1495	7.18363e-06	0.000172567	C1: GAST-high
INPP4B	2.21814	1.14935	6.79926e-05	0.000790161	C1: GAST-high
FRAT1	2.21771	1.14907	2.21685e-05	0.000368138	C1: GAST-high
ZNRF3	2.21743	1.14889	1.70262e-07	1.18127e-05	C1: GAST-high
PCNX4	2.21717	1.14872	0.000114839	0.00112899	C1: GAST-high
MTHFSD	2.21711	1.14868	2.04603e-05	0.00035204	C1: GAST-high
KLHDC10	2.21673	1.14844	0.000811462	0.00458164	C1: GAST-high
ADGRB2	2.21653	1.1483	0.0122258	0.0350208	C1: GAST-high
RIC3	2.21559	1.14769	0.00317982	0.0125187	C1: GAST-high
ENPP5	2.21544	1.14759	0.0125833	0.0358266	C1: GAST-high
PRKACA	2.21533	1.14752	0.000784386	0.00447117	C1: GAST-high
DYNC1LI1	2.21522	1.14745	0.000113164	0.00112188	C1: GAST-high
SPINT1	2.21515	1.1474	0.00529689	0.0184857	C1: GAST-high
PECR	2.21512	1.14739	6.82803e-05	0.0007925	C1: GAST-high
HDAC10	2.21489	1.14723	0.00142422	0.00693223	C1: GAST-high
RP11-407N17.3	2.21475	1.14714	0.0110514	0.0323661	C1: GAST-high
C5orf63	2.21432	1.14687	0.000206848	0.00170745	C1: GAST-high
ARHGAP36	2.21419	1.14678	0.00252911	0.0105499	C1: GAST-high
ZMYND12	2.21378	1.14651	0.000120402	0.00116184	C1: GAST-high
NUDT21	2.21371	1.14646	0.000345708	0.00244272	C1: GAST-high
ATL3	2.21356	1.14637	0.000478229	0.00311486	C1: GAST-high
IKZF5	2.21334	1.14623	4.86009e-05	0.000629376	C1: GAST-high
ARNTL	2.21293	1.14596	0.000110903	0.00110662	C1: GAST-high
TMEM191B	2.21254	1.14571	0.00233611	0.00997154	C1: GAST-high
DNAJC4	2.21231	1.14555	4.28134e-06	0.000122754	C1: GAST-high
THAP11	2.21196	1.14533	5.91148e-05	0.000718858	C1: GAST-high
TMED8	2.21163	1.14511	0.0102589	0.030605	C1: GAST-high
SRSF11	2.21163	1.14511	0.000723541	0.00423103	C1: GAST-high
CUL5	2.21162	1.14511	1.16238e-05	0.00023465	C1: GAST-high
PAK2	2.21153	1.14505	4.52207e-06	0.000128581	C1: GAST-high
SDR42E1	2.21101	1.14471	5.52145e-07	2.84528e-05	C1: GAST-high
TP53INP1	2.21086	1.14461	0.00148057	0.00711734	C1: GAST-high
SRSF3	2.21084	1.1446	0.000442373	0.0029424	C1: GAST-high
UBTF	2.21082	1.14458	0.00014738	0.00134348	C1: GAST-high
RAB2A	2.20992	1.14399	0.00203836	0.00900432	C1: GAST-high
POLR3A	2.20955	1.14375	2.14786e-06	7.59407e-05	C1: GAST-high
STBD1	2.20947	1.1437	0.00311747	0.0123254	C1: GAST-high
HK1	2.2091	1.14346	0.00553107	0.019092	C1: GAST-high
ZNF708	2.20893	1.14335	5.90193e-06	0.000153788	C1: GAST-high
EPT1	2.20874	1.14322	0.00021253	0.00174002	C1: GAST-high
AP3S2	2.20857	1.14311	0.00018854	0.00160395	C1: GAST-high
NAA50	2.2085	1.14307	0.000393432	0.0026978	C1: GAST-high
ZDHHC5	2.20825	1.14291	1.47904e-05	0.000278363	C1: GAST-high
XPR1	2.20796	1.14271	0.00033723	0.00240038	C1: GAST-high
CEP44	2.20769	1.14254	0.000138659	0.00129157	C1: GAST-high
CYB561A3	2.20764	1.14251	2.50364e-05	0.000401239	C1: GAST-high
MATR3	2.20743	1.14237	0.00110056	0.00571294	C1: GAST-high
GLB1L	2.20732	1.1423	0.000482764	0.00313472	C1: GAST-high
NECTIN3	2.20713	1.14217	0.010047	0.030091	C1: GAST-high
ONECUT1	2.20704	1.14211	9.87351e-05	0.00102517	C1: GAST-high
TMEM167B	2.20628	1.14162	2.85653e-05	0.000438729	C1: GAST-high
DLEU1	2.20623	1.14158	0.00113586	0.00584783	C1: GAST-high
DCAF7	2.20579	1.14129	0.000597856	0.00366666	C1: GAST-high
ZDBF2	2.20504	1.14081	0.000304827	0.00223207	C1: GAST-high
PTAR1	2.20483	1.14066	8.06603e-06	0.000186178	C1: GAST-high
RMI1	2.20445	1.14042	2.69784e-05	0.000421322	C1: GAST-high
EPB41	2.20432	1.14033	0.00012993	0.00122445	C1: GAST-high
OTUB1	2.20422	1.14027	7.12378e-05	0.000812439	C1: GAST-high
TTC31	2.20419	1.14025	7.26325e-05	0.000821145	C1: GAST-high
UBAC1	2.20401	1.14013	6.65897e-05	0.000780094	C1: GAST-high
PKN2	2.20375	1.13996	0.000101279	0.00103883	C1: GAST-high
MRPL35	2.2037	1.13993	5.04277e-05	0.000643022	C1: GAST-high
CTXN1	2.20352	1.13981	0.0159254	0.0432228	C1: GAST-high
STRN3	2.20286	1.13938	8.45791e-06	0.000191608	C1: GAST-high
NRBP2	2.20201	1.13882	0.00299786	0.0119719	C1: GAST-high
RNF40	2.20193	1.13877	4.10227e-05	0.000558019	C1: GAST-high
PDCD10	2.20177	1.13866	0.000114215	0.00112609	C1: GAST-high
GOLPH3L	2.20156	1.13852	0.000185879	0.00158868	C1: GAST-high
OARD1	2.20133	1.13837	0.000189827	0.00161191	C1: GAST-high
FOPNL	2.20107	1.1382	4.89892e-05	0.000633511	C1: GAST-high
C1orf43	2.20081	1.13803	0.000109021	0.00109571	C1: GAST-high
SUMO3	2.20074	1.13799	0.00327663	0.0128119	C1: GAST-high
AGAP1	2.1993	1.13705	0.000237065	0.00187691	C1: GAST-high
PHAX	2.19915	1.13695	0.00103229	0.00546523	C1: GAST-high
FAM208A	2.19862	1.1366	3.86202e-05	0.000536879	C1: GAST-high
COX5A	2.1984	1.13646	0.000338007	0.00240404	C1: GAST-high
ADGRV1	2.19836	1.13643	0.00254111	0.010588	C1: GAST-high
GPR62	2.19817	1.1363	1.35882e-06	5.36291e-05	C1: GAST-high
NBPF1	2.19814	1.13628	0.000399046	0.00272318	C1: GAST-high
ATM	2.19808	1.13625	0.000199089	0.00166512	C1: GAST-high
NMT2	2.19794	1.13615	3.36522e-06	0.000104487	C1: GAST-high
FARS2	2.19781	1.13607	6.63387e-06	0.000164059	C1: GAST-high
ZFAND1	2.19728	1.13572	0.000421165	0.00283499	C1: GAST-high
GLG1	2.19724	1.13569	0.0011504	0.00590547	C1: GAST-high
CLCN3	2.19715	1.13563	0.0039259	0.0147317	C1: GAST-high
ICMT	2.19679	1.1354	0.000939892	0.00510418	C1: GAST-high
ACVR1	2.19667	1.13532	0.000283107	0.00211695	C1: GAST-high
LIN7C	2.19637	1.13512	3.04063e-07	1.84143e-05	C1: GAST-high
PCBP1	2.19626	1.13505	2.21074e-05	0.000367455	C1: GAST-high
ST18	2.19611	1.13495	0.034307	0.0798495	C1: GAST-high
CCT3	2.19581	1.13475	0.000284234	0.00212192	C1: GAST-high
DERA	2.19529	1.13441	0.00140566	0.00687103	C1: GAST-high
NPHP4	2.19521	1.13436	0.0101717	0.0303792	C1: GAST-high
ADGRA3	2.19515	1.13432	0.000661774	0.00395041	C1: GAST-high
CCL28	2.1948	1.13409	0.0096403	0.0291865	C1: GAST-high
ERI2	2.19438	1.13381	0.000174598	0.00151555	C1: GAST-high
CNP	2.19223	1.1324	0.00071725	0.00420228	C1: GAST-high
FBXO28	2.19183	1.13214	8.90387e-07	3.94652e-05	C1: GAST-high
CRYGC	2.19176	1.13209	0.000730984	0.00425557	C1: GAST-high
SLC30A1	2.19123	1.13174	7.27126e-05	0.000821145	C1: GAST-high
DCAF1	2.19122	1.13173	2.97083e-05	0.000449051	C1: GAST-high
COQ2	2.19119	1.13171	0.00134419	0.0066324	C1: GAST-high
NUP50	2.19118	1.13171	3.72965e-05	0.000524023	C1: GAST-high
KTN1	2.19083	1.13148	0.000317804	0.00229504	C1: GAST-high
TSTD3	2.19078	1.13144	1.34371e-05	0.000259003	C1: GAST-high
SLC36A4	2.19062	1.13134	0.00675218	0.0221175	C1: GAST-high
TERF2	2.19014	1.13102	7.56939e-06	0.000178762	C1: GAST-high
2022-03-05	2.18989	1.13086	2.11395e-05	0.000359509	C1: GAST-high
PPP2R1B	2.18974	1.13076	0.00104321	0.00549767	C1: GAST-high
TMEM191C	2.18973	1.13075	0.000485755	0.003147	C1: GAST-high
HACD2	2.1896	1.13067	0.000520989	0.00332411	C1: GAST-high
ZNF267	2.18953	1.13062	8.33578e-07	3.78741e-05	C1: GAST-high
SLC25A13	2.18881	1.13015	7.02451e-05	0.000806246	C1: GAST-high
NAE1	2.18863	1.13003	3.35178e-05	0.000491255	C1: GAST-high
SYNC	2.18849	1.12994	8.74597e-06	0.000195957	C1: GAST-high
[truncated: 6,287 more rows]
