# Supplementary material for: Molecular taxonomy of pancreatic neuroendocrine tumors reveals BEND2-fusions-driven transcriptional plasticity and therapeutic vulnerabilities
Source: Cell Rep Med. 2026 Mar 6;7(3):102642. doi: 10.1016/j.xcrm.2026.102642 (PMC13006400; doi:10.1016/j.xcrm.2026.102642)
Supplement: Table S8. Clinicopathological and molecular associations of the transcriptomic subtypes (n = 75), related to Figure 3 [file mmc9.xlsx]

## Sheet: S8
Table S8. Clinicopathological and molecular associations of the transcriptomic subtypes (n = 75). Related to Figure 3.
	Overall	GAST−high	Hh−high	Alpha−like	Hypoxia−high	Progenitor−like	P-value	Missing, %
No. of patients	75	8	11	27	23	6
Age, %							0.206	0.0
≤56	37 (49.3)	3 (37.5)	8 (72.7)	12 (44.4)	13 (56.5)	1 (16.7)
>56	38 (50.7)	5 (62.5)	3 (27.3)	15 (55.6)	10 (43.5)	5 (83.3)
Gender, %							0.06	0.0
Female	31 (41.3)	7 (87.5)	5 (45.5)	10 (37)	8 (34.8)	1 (16.7)
Male	44 (58.7)	1 (12.5)	6 (54.5)	17 (63)	15 (65.2)	5 (83.3)
T, %							0.245	0.0
T1	18 (24.0)	0	5 (45.5)	3 (11.1)	8 (34.8)	2 (33.3)
T2	19 (25.3)	3 (37.5)	2 (18.1)	7 (25.9)	6 (26.1)	1 (16.7)
T3	34 (45.3)	4 (50)	4 (36.4)	16 (59.3)	8 (34.8)	2 (33.3)
T4	4 (5.3)	1 (12.5)	0	1 (3.7)	1 (4.3)	1 (16.7)
N, %							0.874	0.0
N0	41 (54.7)	3 (37.5)	6 (54.5)	16 (59.3)	13 (56.5)	3 (50)
N1	34 (45.3)	5 (62.5)	5 (45.5)	11 (40.7)	10 (43.5)	3 (50)
M, %							0.291	0.0
M0	52 (69.3)	3 (37.5)	9 (81.8)	18 (66.7)	17 (73.9)	5 (83.3)
M1	23 (30.7)	5 (62.5)	2 (18.2)	9 (33.3)	6 (26.1)	1 (16.7)
Stage, %							0.335	0.0
I + II	36 (48.0)	1 (12.5)	6 (54.6)	14 (51.8)	12 (52.2)	3 (50)
III + IV	39 (52.0)	7 (87.5)	5 (45.4)	13 (48.2)	11 (47.8)	3 (50)
Grade, %							0.015	1.3
G1	24 (32.4)	3 (37.5)	3 (27.3)	6 (23.1)	10 (43.5)	2 (33.3)
G2	46 (62.2)	5 (62.5)	8 (72.7)	20 (76.9)	12 (52.2)	1 (16.7)
G3	4 (5.4)	0	0	0	1 (4.3)	3 (50)
Surgical margin, %							0.531	1.3
R0	55 (74.3)	3 (42.9)	9 (81.8)	21 (77.8)	17 (73.9)	5 (83.3)
R1	9 (12.2)	1 (14.2)	1 (9.1)	3 (11.1)	4 (17.4)	0
R2	10 (13.5)	3 (42.9)	1 (9.1)	3 (11.1)	2 (8.7)	1 (16.7)
Functional, %								0.0
Yes	12 (16.0)	2 (25)	3 (27.3)	3 (11.1)	3 (13)	1 (20)	0.597
No	62 (82.7)	6 (75)	8 (72.7)	24 (88.9)	20 (87)	4 (80)
Ki-67, %							0.082	1.3
[1,2]	28 (37.8)	3 (37.5)	4 (36.4)	8 (30.8)	10 (43.5)	3 (50)
(2,20]	44 (59.5)	5 (62.5)	7 (63.6)	18 (69.2)	13 (56.5)	1 (16.7)
>20	2 (2.7)	0	0	0	0	2 (33.3)
BEND2, %							<0.001	0.0
Fusion	4 (5.3)	4 (50)	0	0	0	0
Wild-type	71 (94.7)	4 (50)	11 (100)	27 (100)	23 (100)	6 (100)
Note: P-values were calculated from Fisher’s exact test.
