# Supplementary material for: Molecular taxonomy of pancreatic neuroendocrine tumors reveals BEND2-fusions-driven transcriptional plasticity and therapeutic vulnerabilities
Source: Cell Rep Med. 2026 Mar 6;7(3):102642. doi: 10.1016/j.xcrm.2026.102642 (PMC13006400; doi:10.1016/j.xcrm.2026.102642)
Supplement: Table S9. 1,000-gene signature related to the five bulk pNETs subtypes, related to Figure S7 and STAR Methods [file mmc10.xlsx]

## Sheet: S9
Table S9. 1000-gene signature related to the 5 bulk pNETs subtypes. Related to Figure S7 and STAR Methods.
Bulk subtype	Gene	FoldChange	log2FoldChange	P-value	FDR
GAST-high	NKX6-3	806.845	9.65615	1.80857e-19	1.10624e-15
GAST-high	GAST	146.992	7.1996	5.38348e-06	0.000144214
GAST-high	CRYGD	80.0514	6.32286	6.09335e-21	5.59065e-17
GAST-high	SLC38A3	42.3726	5.40506	4.77942e-16	1.25289e-12
GAST-high	ONECUT3	41.272	5.36709	1.49212e-35	2.73804e-31
GAST-high	SLC6A19	28.8197	4.84899	6.83126e-11	2.45792e-08
GAST-high	OTOP3	24.1479	4.59383	2.76703e-15	4.61592e-12
GAST-high	COL22A1	23.4051	4.54875	8.44112e-10	1.93618e-07
GAST-high	HAP1	19.4371	4.28074	1.42825e-06	5.51757e-05
GAST-high	MS4A8	19.3183	4.2719	3.21673e-06	0.000101946
GAST-high	SV2B	17.8166	4.15515	9.45402e-18	3.46963e-14
GAST-high	VTN	16.2474	4.02214	0.000240921	0.00189788
GAST-high	C8A	15.929	3.99358	8.19601e-15	1.25331e-11
GAST-high	ELANE	15.6394	3.96712	1.45981e-09	2.94368e-07
GAST-high	CASZ1	15.3378	3.93902	1.04467e-16	3.19496e-13
GAST-high	P2RX5	14.9539	3.90245	5.90651e-12	3.01068e-09
GAST-high	NELL2	13.9263	3.79974	6.96949e-08	5.76082e-06
GAST-high	SLC26A7	13.7327	3.77954	3.74198e-11	1.49272e-08
GAST-high	CDHR5	13.6554	3.7714	9.74152e-05	0.00101569
GAST-high	NPW	13.637	3.76946	9.64619e-05	0.00101059
GAST-high	FAM19A5	13.5752	3.76291	1.54715e-08	1.86778e-06
GAST-high	CDX2	13.5106	3.75602	5.62367e-11	2.10601e-08
GAST-high	DLK1	13.431	3.74749	0.000907968	0.00497876
GAST-high	GUCY2C	13.168	3.71896	2.83372e-05	0.000437332
GAST-high	ERICH5	12.7922	3.6772	1.19661e-07	8.96236e-06
GAST-high	SDC1	12.6773	3.66417	3.93302e-07	2.23439e-05
GAST-high	TMEM53	12.6505	3.66112	1.99145e-14	2.4362e-11
GAST-high	APOBEC2	12.1267	3.60011	1.91915e-07	1.28675e-05
GAST-high	KRT7	11.3238	3.50129	1.10675e-05	0.000227679
GAST-high	PKDCC	11.171	3.48169	3.53754e-08	3.41652e-06
GAST-high	ITIH1	11.0266	3.46292	3.57881e-08	3.43828e-06
GAST-high	CECR1	10.8435	3.43876	8.41193e-07	3.80195e-05
GAST-high	TOX	10.7114	3.42107	1.90486e-12	1.16514e-09
GAST-high	ADH1A	10.5088	3.39353	3.66407e-07	2.12771e-05
GAST-high	RBFOX3	10.481	3.38971	3.13239e-10	8.98116e-08
GAST-high	PRSS57	10.2752	3.3611	8.86857e-09	1.2236e-06
GAST-high	SLC7A9	10.2224	3.35367	2.77931e-14	3.18752e-11
GAST-high	NFATC1	9.83762	3.29831	8.64641e-07	3.87713e-05
GAST-high	CD24	9.71378	3.28003	0.000290739	0.00215907
GAST-high	PRKCZ	9.65496	3.27127	8.94942e-14	8.64325e-11
GAST-high	GRAMD1B	9.4474	3.23992	6.3628e-12	3.15561e-09
GAST-high	MYRF	9.15408	3.19441	2.24135e-08	2.40519e-06
GAST-high	HSPA2	8.92855	3.15843	1.58725e-12	1.00434e-09
GAST-high	CDHR3	8.92212	3.15739	8.03075e-07	3.69334e-05
GAST-high	ASTN2	8.91387	3.15605	3.43543e-09	5.52983e-07
GAST-high	NEUROG3	8.87208	3.14927	5.19552e-13	3.97241e-10
GAST-high	LRRFIP1	8.63964	3.11097	1.88349e-14	2.4362e-11
GAST-high	APCS	8.51223	3.08954	5.39111e-08	4.7561e-06
GAST-high	SLC9A3	8.40485	3.07122	2.5606e-08	2.66972e-06
GAST-high	TSPAN12	8.37579	3.06623	3.50926e-08	3.41652e-06
GAST-high	MAPT	8.18533	3.03304	5.36037e-07	2.81036e-05
GAST-high	ARHGEF26	7.90572	2.9829	4.43202e-14	4.78397e-11
GAST-high	MAP2K6	7.8542	2.97346	2.41588e-09	4.22203e-07
GAST-high	RPRML	7.79834	2.96317	4.9782e-07	2.64783e-05
GAST-high	KRT40	7.78459	2.96062	1.72108e-06	6.33479e-05
GAST-high	VIL1	7.78335	2.96039	0.000258707	0.00198869
GAST-high	TUBB2B	7.71824	2.94827	5.4549e-07	2.82272e-05
GAST-high	NEFL	7.67451	2.94008	0.000728275	0.00424924
GAST-high	SOWAHA	7.65778	2.93693	4.58802e-09	7.13477e-07
GAST-high	IDH1	7.63246	2.93215	8.01938e-10	1.89905e-07
GAST-high	RAB37	7.60159	2.9263	2.33419e-09	4.17213e-07
GAST-high	SMPD3	7.51366	2.90951	6.12208e-08	5.22513e-06
GAST-high	FNDC5	7.46539	2.90022	3.65473e-10	1.00096e-07
GAST-high	IL17RE	7.42031	2.89148	5.48701e-13	4.02747e-10
GAST-high	PAIP2B	7.40585	2.88866	1.23046e-09	2.56578e-07
GAST-high	CES1	7.36212	2.88012	0.00146485	0.0070737
GAST-high	SERINC5	7.14044	2.83601	9.68277e-13	6.8338e-10
GAST-high	ESPN	7.12274	2.83243	7.41229e-05	0.000832918
GAST-high	LHX2	7.1008	2.82798	1.24976e-12	8.49375e-10
GAST-high	UCP2	7.07394	2.82251	4.33012e-05	0.000580407
GAST-high	PLPPR3	7.06717	2.82113	1.96669e-09	3.7205e-07
GAST-high	ASCL2	7.01438	2.81032	4.30652e-05	0.000577827
GAST-high	TRPM5	6.86074	2.77836	8.60763e-05	0.00093076
GAST-high	GBX1	6.85701	2.77758	2.34706e-11	1.00159e-08
GAST-high	CRYM	6.79616	2.76472	1.2331e-06	5.00091e-05
GAST-high	DISP3	6.76606	2.75832	3.1877e-08	3.17904e-06
GAST-high	SKAP1	6.68489	2.7409	0.000119684	0.00115772
GAST-high	ETV4	6.68345	2.74059	2.68916e-06	8.92333e-05
GAST-high	CLRN3	6.64483	2.73223	2.19103e-05	0.000365503
GAST-high	ZFPM1	6.59072	2.72044	2.02086e-10	6.13549e-08
GAST-high	LHX5	6.58421	2.71901	2.32771e-08	2.46899e-06
GAST-high	MPPED1	6.57429	2.71683	3.07082e-08	3.08432e-06
GAST-high	SVIP	6.56624	2.71507	5.4126e-10	1.37946e-07
GAST-high	HES6	6.55967	2.71362	4.61437e-06	0.000129669
GAST-high	SRGAP3	6.5551	2.71262	9.39224e-15	1.32575e-11
GAST-high	CALCR	6.53844	2.70895	2.74127e-06	9.03834e-05
GAST-high	CDH17	6.45462	2.69033	0.000557038	0.0034803
GAST-high	OLFM1	6.42403	2.68348	7.98052e-05	0.000880063
GAST-high	EFR3B	6.41051	2.68044	2.76776e-09	4.65948e-07
GAST-high	MYO1A	6.36189	2.66946	8.11823e-06	0.000186913
GAST-high	MT1F	6.31704	2.65925	7.55652e-05	0.000845501
GAST-high	TUBA8	6.27126	2.64876	1.25702e-10	4.04671e-08
GAST-high	EPS8L3	6.25091	2.64407	9.86156e-06	0.000209035
GAST-high	MT1E	6.22827	2.63883	2.96291e-05	0.000448222
GAST-high	LGI1	6.20769	2.63406	2.29162e-09	4.16348e-07
GAST-high	LRRC42	6.19229	2.63047	2.8737e-09	4.79385e-07
GAST-high	AS3MT	6.18462	2.62869	1.82379e-10	5.6723e-08
GAST-high	FGF14	6.14366	2.6191	8.92672e-07	3.94711e-05
GAST-high	STMN1	6.13022	2.61594	1.92136e-07	1.28675e-05
GAST-high	PRLR	6.12877	2.6156	1.19682e-08	1.50422e-06
GAST-high	MAD1L1	6.11482	2.61231	1.25798e-07	9.27067e-06
GAST-high	ELFN1	6.11278	2.61183	2.7427e-07	1.71185e-05
GAST-high	LRP5	6.11177	2.61159	1.27284e-05	0.00024874
GAST-high	PBX3	6.07903	2.60384	1.67864e-08	1.97564e-06
GAST-high	LCN1	6.07162	2.60208	0.000709905	0.00416997
GAST-high	TUBB2A	6.04557	2.59588	4.07855e-05	0.00055762
GAST-high	ANK3	6.0324	2.59273	7.11854e-10	1.71875e-07
GAST-high	ST6GAL1	5.99466	2.58368	3.46892e-05	0.000503199
GAST-high	C1orf226	5.948	2.5724	3.34742e-09	5.48439e-07
GAST-high	RNF220	5.8728	2.55405	1.00953e-10	3.56248e-08
GAST-high	RGMA	5.83765	2.54539	2.02897e-05	0.000349593
GAST-high	GRIA2	5.8301	2.54352	1.60288e-05	0.000293248
GAST-high	KCNQ2	5.8242	2.54206	0.000806016	0.00456071
GAST-high	TSPAN11	5.79738	2.5354	2.04561e-08	2.25832e-06
GAST-high	SOX9	5.7692	2.52837	1.35899e-06	5.36291e-05
GAST-high	HIPK2	5.76617	2.52761	2.30154e-08	2.45542e-06
GAST-high	PCDH8	5.74552	2.52244	2.33943e-06	8.02403e-05
GAST-high	SLC35F3	5.73479	2.51974	2.80499e-07	1.73305e-05
GAST-high	RIMS2	5.71897	2.51576	3.39875e-09	5.5192e-07
GAST-high	TM4SF20	5.61569	2.48946	1.42654e-06	5.51757e-05
GAST-high	SLAMF9	5.61531	2.48936	1.70349e-08	1.97842e-06
GAST-high	CYP2E1	5.61507	2.4893	1.60881e-06	5.99112e-05
GAST-high	CDK14	5.55884	2.47478	2.48955e-07	1.58622e-05
GAST-high	CCND2	5.53881	2.46957	8.67501e-07	3.87713e-05
GAST-high	SLC43A1	5.5271	2.46652	1.18322e-08	1.50422e-06
GAST-high	C16orf54	5.5222	2.46524	5.21843e-05	0.000656906
GAST-high	FAM60A	5.51802	2.46415	1.93749e-09	3.7205e-07
GAST-high	KIAA1211L	5.50091	2.45967	3.16867e-11	1.32148e-08
GAST-high	TBC1D16	5.49882	2.45912	1.35148e-13	1.18093e-10
GAST-high	PGAM2	5.46998	2.45153	3.10047e-05	0.000462927
GAST-high	USH1C	5.45302	2.44705	0.00471672	0.0169212
GAST-high	CNGA3	5.42103	2.43857	9.10786e-05	0.000967799
GAST-high	MARCH3	5.35863	2.42186	6.50122e-08	5.44737e-06
GAST-high	AGAP2	5.35285	2.42031	5.11273e-10	1.32211e-07
GAST-high	INA	5.33603	2.41577	0.000167295	0.00146673
GAST-high	MAGEB17	5.32914	2.4139	2.4106e-12	1.38233e-09
GAST-high	PPP2R2C	5.31462	2.40997	3.85861e-07	2.20578e-05
GAST-high	B3GAT1	5.31349	2.40966	7.75342e-06	0.000181473
GAST-high	SORCS2	5.29029	2.40335	1.44497e-07	1.03542e-05
GAST-high	MEIS2	5.25601	2.39397	2.86957e-05	0.000438805
GAST-high	SULT4A1	5.24743	2.39161	2.03726e-06	7.2731e-05
GAST-high	RIMBP2	5.207	2.38045	5.58268e-05	0.000688456
GAST-high	B3GNT7	5.20036	2.37861	1.79982e-05	0.000318791
GAST-high	KDM1B	5.18028	2.37303	9.77558e-10	2.1355e-07
GAST-high	CDCP1	5.17891	2.37265	2.04737e-07	1.35141e-05
GAST-high	IL17RB	5.1774	2.37223	4.17726e-06	0.000120523
GAST-high	ABCA3	5.17488	2.37153	1.38368e-08	1.6927e-06
GAST-high	PRKCD	5.16925	2.36995	6.33018e-08	5.35294e-06
GAST-high	C2orf72	5.14679	2.36367	3.33081e-06	0.000104301
GAST-high	C1QL1	5.14439	2.363	0.0171342	0.045806
GAST-high	GABRB3	5.11982	2.35609	4.97193e-05	0.000637561
GAST-high	MLN	5.11941	2.35598	0.000221698	0.00179333
GAST-high	MARCKSL1	5.11086	2.35357	5.19647e-06	0.000141898
GAST-high	TBC1D24	5.1022	2.35112	1.20999e-10	3.96489e-08
GAST-high	ASIC4	5.08489	2.34622	1.70621e-10	5.39809e-08
GAST-high	PCBP4	5.06371	2.3402	1.40208e-09	2.85869e-07
GAST-high	TMPRSS6	5.04736	2.33553	0.0135821	0.0380273
GAST-high	CD44	5.04326	2.33436	0.00028302	0.00211695
GAST-high	SYT1	5.04248	2.33413	0.00014874	0.00135297
GAST-high	CHST1	5.01328	2.32575	3.72292e-06	0.000112546
GAST-high	ATP2A3	5.00528	2.32345	0.000833449	0.00467741
GAST-high	HNF4G	4.982	2.31672	3.22801e-13	2.69245e-10
GAST-high	ACVR1B	4.98101	2.31644	8.35913e-07	3.78741e-05
GAST-high	PEG3	4.97897	2.31585	4.06672e-08	3.77335e-06
GAST-high	NRGN	4.97568	2.31489	0.000143741	0.00132345
GAST-high	C7orf55-LUC7L2	4.97221	2.31389	6.74812e-06	0.000166212
GAST-high	PLXNA2	4.96411	2.31154	1.20976e-09	2.55163e-07
GAST-high	RADIL	4.93501	2.30305	0.000125665	0.00119665
GAST-high	FKBP1B	4.92927	2.30137	1.02696e-05	0.000214982
GAST-high	NTNG2	4.92623	2.30048	7.02554e-05	0.000806246
GAST-high	KLK11	4.92238	2.29936	0.00915107	0.0280338
GAST-high	SH3BP4	4.90076	2.293	2.4138e-06	8.21766e-05
GAST-high	AANAT	4.89584	2.29156	3.57895e-10	9.95056e-08
GAST-high	ATP8B1	4.87234	2.28462	7.26086e-07	3.42965e-05
GAST-high	QPRT	4.8544	2.27929	2.12625e-05	0.000360931
GAST-high	TRIM46	4.83534	2.27362	2.20021e-06	7.67564e-05
GAST-high	ASB13	4.79143	2.26046	2.18799e-09	4.01496e-07
GAST-high	KIF1A	4.79086	2.26028	3.73807e-06	0.000112633
GAST-high	NCAM1	4.78621	2.25888	5.01663e-05	0.000640632
GAST-high	GPR160	4.78385	2.25817	6.42699e-06	0.000160894
GAST-high	BCOR	4.77883	2.25666	1.77782e-11	7.79131e-09
GAST-high	RHPN2	4.76153	2.25143	6.441e-09	9.60914e-07
GAST-high	ARSJ	4.75838	2.25047	1.30019e-08	1.60124e-06
GAST-high	FAM20C	4.7426	2.24568	1.38225e-07	9.98594e-06
GAST-high	TESC	4.74248	2.24564	5.99049e-05	0.000725102
GAST-high	MGLL	4.74144	2.24533	8.00092e-06	0.000185141
GAST-high	CLPTM1L	4.70397	2.23388	5.37676e-07	2.81093e-05
GAST-high	PHYHIPL	4.69996	2.23265	3.53065e-08	3.41652e-06
GAST-high	CPLX1	4.69909	2.23238	3.37778e-05	0.000493882
GAST-high	LRRC26	4.69831	2.23214	1.51391e-05	0.000282606
GAST-high	CNTNAP4	4.68636	2.22847	9.56528e-07	4.12995e-05
GAST-high	PLXNC1	4.6846	2.22793	1.86358e-06	6.73162e-05
GAST-high	NIN	4.67531	2.22506	5.50793e-12	2.97266e-09
GAST-high	PLS1	4.65671	2.21931	4.34381e-07	2.37229e-05
GAST-high	GPR39	4.61184	2.20534	6.52522e-11	2.39475e-08
GAST-high	PLEKHB1	4.59953	2.20149	6.02623e-05	0.000727988
GAST-high	MGAT5	4.59914	2.20136	3.54641e-09	5.65883e-07
GAST-high	STUM	4.58964	2.19838	4.46364e-05	0.000592247
GAST-high	GABRA2	4.56837	2.19168	5.25155e-06	0.000142663
GAST-high	GSE1	4.54892	2.18552	1.0477e-08	1.39314e-06
Hh-high	GHRH	103.828	6.69805	2.97804e-10	3.41544e-07
Hh-high	RXRG	15.3454	3.93973	3.90509e-10	3.7715e-07
Hh-high	PCSK1	14.7634	3.88395	2.11868e-05	0.00242986
Hh-high	EPHA8	12.61	3.65649	6.96634e-24	1.27832e-19
Hh-high	SPOCK1	11.5236	3.52652	6.13201e-09	3.88008e-06
Hh-high	NRSN1	11.2902	3.497	2.27833e-14	1.39358e-10
Hh-high	SSC5D	10.1544	3.34404	3.48652e-08	1.64045e-05
Hh-high	GCGR	9.97324	3.31806	1.2063e-14	1.10678e-10
Hh-high	JAKMIP1	9.1519	3.19407	2.10124e-12	7.71154e-09
Hh-high	SLC35D3	8.70109	3.1212	1.86548e-10	2.6332e-07
Hh-high	VAT1L	8.65033	3.11275	7.68033e-13	3.52335e-09
Hh-high	CABP7	7.89832	2.98155	1.61153e-05	0.00197982
Hh-high	SCD5	7.86591	2.97561	6.74681e-10	5.89542e-07
Hh-high	NPY	7.16169	2.8403	0.000152814	0.0101599
Hh-high	C1orf127	6.77188	2.75956	1.01209e-05	0.00146235
Hh-high	ADCYAP1	6.29846	2.655	6.3981e-06	0.00108708
Hh-high	SAMD11	6.22947	2.63911	0.000105085	0.00777544
Hh-high	IGSF1	6.06934	2.60154	0.000159888	0.0105159
Hh-high	NSG1	5.91839	2.56521	8.26458e-06	0.00128521
Hh-high	GAP43	5.86684	2.55258	1.14187e-08	5.98667e-06
Hh-high	CALCB	5.84823	2.548	0.000281544	0.0148033
Hh-high	GPM6A	5.4668	2.4507	1.32033e-10	2.01901e-07
Hh-high	LSAMP	5.41515	2.437	9.10595e-10	7.4231e-07
Hh-high	TMEM130	5.0558	2.33794	0.00062912	0.0244067
Hh-high	JPH4	5.03544	2.33212	1.11524e-06	0.000287187
Hh-high	MRAP2	4.98338	2.31713	9.64092e-07	0.00025273
Hh-high	CYS1	4.97366	2.31431	6.89585e-06	0.00112935
Hh-high	CALB2	4.93631	2.30343	9.55267e-07	0.00025273
Hh-high	AMPH	4.60754	2.204	4.89373e-06	0.000922027
Hh-high	SLIT1	4.55007	2.18589	9.30416e-10	7.4231e-07
Hh-high	MAFA	4.54657	2.18478	3.6541e-06	0.000745031
Hh-high	DNER	4.48596	2.16542	0.00152247	0.0434485
Hh-high	UNC5D	4.41885	2.14367	4.18927e-09	2.74547e-06
Hh-high	ENTPD3	4.39833	2.13696	5.3065e-08	2.25969e-05
Hh-high	MB	4.39159	2.13474	2.03313e-06	0.00046635
Hh-high	CTNNA2	4.21243	2.07465	2.38722e-11	4.86728e-08
Hh-high	GALNT14	4.18176	2.06411	0.000224092	0.0128712
Hh-high	MEIS1	4.12243	2.04349	2.80903e-06	0.000599368
Hh-high	MAP3K5	4.0656	2.02347	3.39966e-10	3.46577e-07
Hh-high	LRRTM3	4.04484	2.01608	1.16574e-09	8.55653e-07
Hh-high	CA8	4.04079	2.01464	4.64748e-05	0.00424613
Hh-high	STEAP3	3.97293	1.9902	6.99105e-07	0.000194372
Hh-high	SLC2A12	3.81722	1.93252	7.88527e-09	4.66757e-06
Hh-high	ALCAM	3.75586	1.90914	6.2131e-06	0.00106552
Hh-high	SLC6A17	3.64818	1.86718	3.23358e-05	0.00333349
Hh-high	PTGFR	3.64684	1.86665	2.18292e-08	1.05412e-05
Hh-high	DPYSL3	3.63666	1.86261	0.000462634	0.0207821
Hh-high	PCDH10	3.61368	1.85347	1.54483e-05	0.00196359
Hh-high	SNCB	3.57275	1.83704	0.00116717	0.0370547
Hh-high	AMIGO2	3.54394	1.82536	2.2196e-05	0.00251417
Hh-high	ZCCHC12	3.532	1.82049	3.28982e-05	0.00334902
Hh-high	PIPOX	3.52736	1.81859	0.000290927	0.0151023
Hh-high	CDHR1	3.52442	1.81739	1.1007e-08	5.94053e-06
Hh-high	TMEM100	3.50651	1.81004	4.65107e-05	0.00424613
Hh-high	DGKG	3.50137	1.80792	1.30488e-11	3.42065e-08
Hh-high	CNKSR2	3.50136	1.80792	1.08892e-07	4.16286e-05
Hh-high	RAB3C	3.48122	1.79959	1.89546e-05	0.00225855
Hh-high	OLFM2	3.47562	1.79727	0.00125934	0.0382895
Hh-high	KIAA1024	3.46563	1.79312	7.34025e-12	2.24489e-08
Hh-high	KIAA0408	3.43951	1.7822	5.16282e-05	0.00466689
Hh-high	SHISA6	3.43363	1.77974	6.82368e-08	2.72206e-05
Hh-high	RXFP4	3.42144	1.7746	1.0546e-05	0.00150015
Hh-high	RET	3.40008	1.76557	8.63218e-05	0.00676925
Hh-high	UNC5B	3.36053	1.74869	3.30339e-05	0.00334902
Hh-high	SOGA3	3.28481	1.71581	6.20077e-07	0.000178963
Hh-high	ADAMTSL1	3.28311	1.71506	1.29757e-06	0.000317471
Hh-high	ASCL1	3.25238	1.7015	0.00184775	0.0492822
Hh-high	INPP5F	3.24324	1.69744	0.000162596	0.0106559
Hh-high	TSPAN13	3.23951	1.69577	3.42471e-05	0.00339694
Hh-high	ADGRG1	3.23622	1.69431	5.88687e-05	0.00511963
Hh-high	NTRK2	3.22116	1.68758	0.000431512	0.0198951
Hh-high	MDGA1	3.21116	1.6831	0.0001041	0.00773377
Hh-high	NEGR1	3.20763	1.68151	5.07591e-06	0.000922207
Hh-high	STAC	3.18657	1.672	2.72381e-11	4.99819e-08
Hh-high	SNAP25	3.17909	1.66861	0.000591823	0.0237725
Hh-high	ENHO	3.14075	1.65111	3.60206e-06	0.000742671
Hh-high	ZNF503	3.1151	1.63928	6.72469e-06	0.0011218
Hh-high	MYBPHL	3.10803	1.636	2.71738e-06	0.000586634
Hh-high	FXYD6	3.09835	1.6315	0.000599388	0.0239197
Hh-high	TGFBR3	3.08902	1.62715	9.07069e-06	0.00135323
Hh-high	RP3-403A15.5	3.08818	1.62676	1.35435e-05	0.00176257
Hh-high	WSCD2	3.08775	1.62656	1.22479e-08	6.24301e-06
Hh-high	SLC18A1	3.08086	1.62334	0.0001233	0.00873576
Hh-high	TH	3.06199	1.61447	0.000187205	0.0115672
Hh-high	SLC17A6	3.01178	1.59062	6.35747e-10	5.83298e-07
Hh-high	MTCL1	3.01048	1.58999	1.16347e-05	0.00159325
Hh-high	TMEM151B	3.00943	1.58949	1.56231e-05	0.00196359
Hh-high	ASB9	3.00213	1.58599	0.000135233	0.00919084
Hh-high	TMEM150C	2.99952	1.58473	5.87374e-06	0.00102651
Hh-high	NYAP1	2.96737	1.56919	0.000195351	0.0118699
Hh-high	WBSCR17	2.96589	1.56847	5.43675e-05	0.00481953
Hh-high	BHLHE41	2.96505	1.56805	0.000792706	0.0284105
Hh-high	RBM38	2.95355	1.56245	9.0569e-05	0.00695373
Hh-high	TRIM9	2.95097	1.56119	4.16838e-05	0.00388273
Hh-high	CD9	2.93589	1.5538	0.001189	0.0375527
Hh-high	C11orf87	2.93393	1.55283	1.46434e-06	0.00034897
Hh-high	KCNG3	2.90802	1.54004	3.02351e-09	2.1339e-06
Hh-high	DLG2	2.9007	1.5364	3.22068e-10	3.46577e-07
Hh-high	SIM1	2.89675	1.53444	1.12684e-06	0.000287187
Hh-high	GREB1	2.8948	1.53347	1.45447e-08	7.21339e-06
Hh-high	ARHGEF4	2.80536	1.48819	0.00123345	0.0379908
Hh-high	OGDHL	2.77959	1.47487	0.000191001	0.0117219
Hh-high	ASPH	2.76132	1.46536	0.000441839	0.0201519
Hh-high	ACAN	2.75498	1.46204	0.000593977	0.023798
Hh-high	SCNN1B	2.74862	1.45871	0.000198603	0.011988
Hh-high	NAT8L	2.73696	1.45257	0.000690259	0.0259396
Hh-high	LAPTM4B	2.73229	1.45011	0.000110378	0.00810178
Hh-high	SH3BGRL2	2.72007	1.44364	1.87098e-06	0.000440159
Hh-high	NTRK3	2.7148	1.44085	1.41755e-06	0.000342264
Hh-high	ITPR3	2.7056	1.43595	3.98505e-06	0.000786297
Hh-high	ANKS1B	2.66916	1.41639	0.00127135	0.0384632
Hh-high	HR	2.65961	1.41121	0.00174082	0.0476754
Hh-high	GRIK4	2.63971	1.40038	3.47181e-11	5.79162e-08
Hh-high	NAP1L3	2.63131	1.39578	6.34691e-05	0.00544233
Hh-high	KNDC1	2.62939	1.39473	0.000563617	0.0233072
Hh-high	MEGF11	2.62933	1.39469	4.63276e-06	0.000885533
Hh-high	TMIE	2.59809	1.37745	0.000211946	0.0125055
Hh-high	AKAP12	2.59694	1.37681	0.000538828	0.0227823
Hh-high	PCDHGB7	2.58325	1.36919	8.52748e-05	0.00671585
Hh-high	LDLRAD1	2.58201	1.3685	0.00061698	0.0243253
Hh-high	ADGRB3	2.57146	1.36259	0.000112263	0.00818599
Hh-high	TRPC7	2.56133	1.35689	4.96266e-06	0.000922027
Hh-high	WLS	2.5515	1.35134	0.000439302	0.0201027
Hh-high	ATP6V1G2	2.53607	1.3426	7.87176e-05	0.0063633
Hh-high	DAB1	2.52419	1.33582	0.0004952	0.0217912
Hh-high	KHDRBS3	2.52096	1.33397	0.000399026	0.0188019
Hh-high	GHSR	2.51743	1.33195	2.92193e-07	9.86652e-05
Hh-high	ATP1B2	2.51635	1.33133	0.000693341	0.0259649
Hh-high	TMEM196	2.51173	1.32868	0.00072842	0.0269622
Hh-high	TPPP	2.50597	1.32537	0.000394088	0.0186987
Hh-high	ALDH1A2	2.49827	1.32093	4.06988e-05	0.00381032
Hh-high	TNFRSF11A	2.4943	1.31864	4.11349e-08	1.88706e-05
Hh-high	TFEB	2.48441	1.3129	0.000165555	0.0107728
Hh-high	GLRA3	2.48167	1.31131	2.95727e-07	9.86652e-05
Hh-high	SYT6	2.47601	1.30802	3.14927e-09	2.14033e-06
Hh-high	NWD1	2.46879	1.3038	0.000255549	0.0139213
Hh-high	TSPEAR	2.46359	1.30076	0.000186248	0.0115672
Hh-high	C5orf30	2.46073	1.29908	0.000679004	0.0256902
Hh-high	BRINP1	2.45427	1.2953	0.000575868	0.0235875
Hh-high	IZUMO4	2.4513	1.29355	0.000782777	0.0282295
Hh-high	ERICH3	2.4477	1.29143	9.51525e-05	0.0072752
Hh-high	ZMAT4	2.44569	1.29024	6.24175e-07	0.000178963
Hh-high	ZNF677	2.44348	1.28894	5.58114e-05	0.00492375
Hh-high	DOK5	2.4212	1.27572	0.0012487	0.0381259
Hh-high	ATP6V1B1	2.40343	1.2651	0.000691252	0.0259396
Hh-high	KIRREL3	2.39874	1.26227	0.000100948	0.00753008
Hh-high	FAM13C	2.38883	1.2563	0.00018372	0.011506
Hh-high	HMGCLL1	2.38817	1.25591	0.000778577	0.0281793
Hh-high	ENPP4	2.386	1.25459	0.000220281	0.0127112
Hh-high	APP	2.38478	1.25386	0.000460729	0.0207724
Hh-high	APMAP	2.38276	1.25263	0.000531868	0.022688
Hh-high	CDK5R1	2.35622	1.23647	0.000835484	0.029483
Hh-high	CLUL1	2.33491	1.22337	0.000324461	0.0164471
Hh-high	CAMK1G	2.33365	1.22259	1.03782e-05	0.00148781
Hh-high	FAM19A4	2.32776	1.21894	4.73297e-07	0.000147204
Hh-high	OPCML	2.32293	1.21594	7.50883e-05	0.00620662
Hh-high	TFCP2L1	2.32283	1.21588	0.000312126	0.0159098
Hh-high	NUDT7	2.31225	1.20929	8.4134e-06	0.00129175
Hh-high	TPBG	2.30565	1.20517	0.000172823	0.0110498
Hh-high	ANKRD6	2.30533	1.20497	1.22977e-05	0.00167157
Hh-high	FBXO27	2.30176	1.20274	0.000662404	0.0253232
Hh-high	TENM4	2.30088	1.20219	0.000235679	0.0133068
Hh-high	TMEM108	2.29805	1.20041	1.93403e-07	6.82489e-05
Hh-high	KIF5A	2.29765	1.20016	0.00175588	0.0478875
Hh-high	ZDHHC22	2.29436	1.19809	0.000380441	0.0183053
Hh-high	MFSD6	2.26931	1.18226	0.000230328	0.0131259
Hh-high	SLC26A2	2.26872	1.18188	1.69482e-05	0.00203267
Hh-high	MCTP1	2.26044	1.1766	0.000667792	0.0254761
Hh-high	RPH3A	2.25479	1.173	6.7396e-08	2.72206e-05
Hh-high	HIST4H4	2.25446	1.17278	0.000860697	0.0299278
Hh-high	FRMPD1	2.25368	1.17228	4.06712e-05	0.00381032
Hh-high	GLIS3	2.25315	1.17194	0.000933531	0.0313742
Hh-high	ZNF365	2.25123	1.17071	2.88337e-05	0.00314918
Hh-high	KCNIP4	2.24692	1.16795	1.09674e-05	0.00152464
Hh-high	KIAA1456	2.24354	1.16578	2.99997e-05	0.00318205
Hh-high	CCDC181	2.22916	1.1565	0.000871757	0.0300127
Hh-high	ERC2	2.22219	1.15198	2.8396e-10	3.41544e-07
Hh-high	NME9	2.21881	1.14979	5.60935e-06	0.000999335
Hh-high	KCNA4	2.21537	1.14754	5.41833e-08	2.25969e-05
Hh-high	EXOG	2.21317	1.14612	0.000592044	0.0237725
Hh-high	LAMC2	2.20211	1.13889	0.000867381	0.0299745
Hh-high	OAS1	2.19139	1.13185	0.00108625	0.0352789
Hh-high	CCND3	2.18698	1.12894	0.000126096	0.00879797
Hh-high	WASF3	2.18152	1.12533	1.33307e-05	0.00175985
Hh-high	IGSF9B	2.16173	1.11219	3.36979e-06	0.000702679
Hh-high	PCP4L1	2.1613	1.1119	1.44391e-05	0.00185285
Hh-high	LPGAT1	2.15909	1.11043	0.000167941	0.0108895
Hh-high	LRP8	2.15867	1.11014	6.61346e-09	4.04523e-06
Hh-high	TTC3	2.1566	1.10876	0.000939998	0.0314774
Hh-high	ASIC2	2.15434	1.10725	0.000129528	0.00893545
Hh-high	RAP2A	2.15081	1.10488	2.9175e-05	0.00314918
Hh-high	LRP12	2.14899	1.10366	8.24151e-06	0.00128521
Hh-high	COL4A5	2.14171	1.09876	4.89411e-05	0.00444589
Hh-high	PPM1K	2.14134	1.09851	0.000689738	0.0259396
Hh-high	CARMIL2	2.14044	1.09791	0.000974742	0.0323445
Hh-high	SEMA6A	2.13879	1.0968	0.000264337	0.0142056
Hh-high	RNF19A	2.12988	1.09077	0.000399604	0.0188019
Hh-high	PPM1E	2.12365	1.08654	7.93238e-05	0.00638418
Hh-high	SUCO	2.11096	1.0779	0.000516653	0.0223384
Hh-high	EPHB2	2.11095	1.07789	0.000328356	0.0165531
Alpha-like	TTR	25.3228	4.66237	1.50889e-07	3.50482e-05
Alpha-like	SLC38A4	12.9041	3.68976	3.66373e-12	3.00233e-08
Alpha-like	GPR119	10.3156	3.36676	1.11891e-15	2.05319e-11
Alpha-like	SLC30A8	9.35786	3.22618	7.94225e-06	0.000361638
Alpha-like	CRYBA2	8.75296	3.12977	3.83847e-06	0.000219426
Alpha-like	GC	8.42859	3.07529	0.000140638	0.0025267
Alpha-like	MAFB	7.81181	2.96566	4.66764e-11	1.22359e-07
Alpha-like	APOH	7.7724	2.95836	1.69461e-05	0.000598001
Alpha-like	FGB	7.45939	2.89906	0.000918632	0.00951829
Alpha-like	IRX2	7.36046	2.8798	9.06362e-07	8.99013e-05
Alpha-like	QPCT	7.3568	2.87908	5.38394e-07	6.46874e-05
Alpha-like	AGT	6.92324	2.79145	0.000132104	0.00241686
Alpha-like	TM4SF4	6.54059	2.70942	0.000163142	0.00276908
Alpha-like	CCL26	6.39025	2.67587	6.90648e-05	0.00155107
Alpha-like	GDA	6.3777	2.67304	4.90845e-12	3.00233e-08
Alpha-like	HAO1	6.33741	2.66389	1.18268e-08	6.65892e-06
Alpha-like	C15orf48	6.19251	2.63052	1.66159e-07	3.61709e-05
Alpha-like	ARX	6.09474	2.60756	1.41907e-06	0.000116004
Alpha-like	HEPACAM2	6.00454	2.58605	3.62495e-06	0.00021184
Alpha-like	MUC13	5.84289	2.54668	1.87108e-05	0.000640564
Alpha-like	SERPIND1	5.64475	2.49691	8.64965e-08	2.51938e-05
Alpha-like	CYP4F3	5.6354	2.49452	3.13554e-07	5.06495e-05
Alpha-like	ALDH1A1	5.57115	2.47798	6.98415e-07	7.53398e-05
Alpha-like	IL13RA2	5.37764	2.42697	1.16696e-06	0.000101963
Alpha-like	KCNA5	5.324	2.41251	1.04844e-08	6.41293e-06
Alpha-like	ABCC8	5.26963	2.3977	3.30074e-08	1.28869e-05
Alpha-like	GJD2	5.11666	2.3552	4.0637e-08	1.52181e-05
Alpha-like	CFC1	5.07387	2.34309	0.00038523	0.00509292
Alpha-like	FOXJ1	5.05282	2.33709	1.34553e-07	3.2934e-05
Alpha-like	CERS1	5.04828	2.33579	6.30867e-07	7.05878e-05
Alpha-like	GPD1	4.98096	2.31642	3.16195e-08	1.28869e-05
Alpha-like	RGS4	4.95785	2.30971	1.62339e-08	8.51119e-06
Alpha-like	CLU	4.77599	2.2558	8.90465e-06	0.000387414
Alpha-like	SSTR3	4.62127	2.20829	2.31361e-08	1.01083e-05
Alpha-like	KLHL41	4.56504	2.19063	2.61383e-07	4.52489e-05
Alpha-like	NKX2-2	4.47637	2.16233	2.98978e-05	0.000882034
Alpha-like	CHGB	4.45375	2.15502	0.000164119	0.00277054
Alpha-like	SERPINA6	4.33689	2.11666	0.000216	0.00337571
Alpha-like	C2CD4A	4.23004	2.08067	2.54218e-08	1.08486e-05
Alpha-like	PAX6	4.11621	2.04131	9.555e-05	0.00193312
Alpha-like	APOC3	4.11326	2.04028	0.000764123	0.00840123
Alpha-like	GAD2	4.11153	2.03967	0.000226072	0.00350077
Alpha-like	GPR142	4.09527	2.03396	2.13843e-06	0.000153332
Alpha-like	PLK2	4.05346	2.01915	1.09848e-08	6.5023e-06
Alpha-like	WNT4	4.05026	2.01802	8.81383e-08	2.52709e-05
Alpha-like	PCSK2	4.0449	2.0161	7.953e-05	0.00171489
Alpha-like	KLKB1	3.94701	1.98076	4.89344e-07	6.23574e-05
Alpha-like	SPOCK3	3.87357	1.95366	7.29593e-05	0.00161496
Alpha-like	CCL15	3.85937	1.94836	1.53781e-05	0.000559911
Alpha-like	MAP3K15	3.75408	1.90846	7.49113e-09	5.14582e-06
Alpha-like	MMRN1	3.74653	1.90555	1.09985e-06	9.98985e-05
Alpha-like	SLC7A8	3.71868	1.89479	7.07446e-07	7.53398e-05
Alpha-like	HMP19	3.71615	1.89381	0.000153443	0.00266636
Alpha-like	FKBP11	3.70572	1.88975	1.0268e-07	2.81221e-05
Alpha-like	IGFBPL1	3.69125	1.88411	8.6229e-09	5.45621e-06
Alpha-like	NAA20	3.68976	1.88353	1.21658e-11	5.58104e-08
Alpha-like	ASPDH	3.62499	1.85798	0.000152834	0.00266083
Alpha-like	HS6ST3	3.59364	1.84545	4.2804e-11	1.22359e-07
Alpha-like	MLXIPL	3.58599	1.84237	0.000346774	0.00470358
Alpha-like	PLCXD3	3.58583	1.84231	4.70843e-06	0.000252173
Alpha-like	GCK	3.50503	1.80943	3.03058e-05	0.000889778
Alpha-like	GCH1	3.48319	1.80041	1.3239e-07	3.2934e-05
Alpha-like	LOXL4	3.42846	1.77756	0.000320788	0.0045107
Alpha-like	LYZ	3.41971	1.77387	0.00615765	0.0378092
Alpha-like	SERPINA10	3.40763	1.76877	0.000110601	0.00214311
Alpha-like	PARM1	3.39362	1.76282	7.07662e-06	0.000335545
Alpha-like	C14orf105	3.39159	1.76196	0.000113807	0.00218018
Alpha-like	CD82	3.38557	1.7594	7.71775e-06	0.000354456
Alpha-like	SCG5	3.37285	1.75397	6.20145e-05	0.00144964
Alpha-like	CCL18	3.37127	1.75329	5.98285e-06	0.000300399
Alpha-like	MOB1B	3.36329	1.74987	5.05716e-07	6.34592e-05
Alpha-like	ABCB1	3.35895	1.74801	3.12964e-06	0.000189388
Alpha-like	KIF12	3.33713	1.73861	0.00031498	0.00445978
Alpha-like	PPP1R1A	3.32736	1.73438	9.06125e-05	0.00186406
Alpha-like	ANGPTL3	3.32335	1.73264	5.15124e-09	4.5012e-06
Alpha-like	GCNT1	3.2645	1.70686	1.95927e-07	3.90993e-05
Alpha-like	LRAT	3.22965	1.69138	2.54114e-07	4.52489e-05
Alpha-like	SH3GL2	3.22276	1.6883	4.74938e-07	6.13741e-05
Alpha-like	PTPRT	3.20949	1.68234	8.86233e-07	8.93537e-05
Alpha-like	SYNGR4	3.20855	1.68192	2.86578e-05	0.000862082
Alpha-like	LRRC4	3.1881	1.6727	2.73177e-10	5.56979e-07
Alpha-like	VGF	3.17669	1.66752	0.00195803	0.0165881
Alpha-like	KCNH6	3.15537	1.65781	0.000429413	0.00554911
Alpha-like	ALDOB	3.12999	1.64616	0.00636607	0.0388227
Alpha-like	TMEM59L	3.12491	1.64382	0.000409973	0.00536728
Alpha-like	SCG2	3.10761	1.6358	0.00280177	0.0215405
Alpha-like	ISL1	3.09957	1.63207	0.000215854	0.00337571
Alpha-like	CCK	3.08614	1.6258	0.003137	0.0230995
Alpha-like	MAMLD1	3.08612	1.62579	2.13836e-07	4.13041e-05
Alpha-like	PLPPR1	3.08266	1.62417	1.10224e-06	9.98985e-05
Alpha-like	MAN1A1	3.07732	1.62167	3.59235e-06	0.000211217
Alpha-like	JSRP1	3.07297	1.61963	0.00163571	0.0145988
Alpha-like	IRX1	3.04246	1.60524	0.000153777	0.00266783
Alpha-like	C4orf48	3.02814	1.59843	1.82993e-07	3.77296e-05
Alpha-like	PCP4	2.99051	1.58039	0.00253346	0.0200297
Alpha-like	SLC7A2	2.96405	1.56757	3.70502e-06	0.000214471
Alpha-like	AC009014.3	2.95841	1.56482	0.000383433	0.00507282
Alpha-like	SLC7A14	2.94765	1.55957	2.49202e-07	4.4866e-05
Alpha-like	FAM20A	2.93996	1.5558	0.00038917	0.00513761
Alpha-like	CFC1B	2.93625	1.55398	0.000690086	0.00781189
Alpha-like	CCL24	2.93598	1.55384	2.84169e-05	0.000856241
Alpha-like	CNTN1	2.92022	1.54608	3.7238e-05	0.001026
Alpha-like	SMOC1	2.90023	1.53617	0.000208371	0.00329249
Alpha-like	GDF15	2.88599	1.52906	2.61883e-05	0.000810381
Alpha-like	ST8SIA1	2.87317	1.52264	1.91348e-07	3.90138e-05
Alpha-like	SLC8A2	2.86758	1.51983	9.24801e-05	0.00189031
Alpha-like	AFM	2.85698	1.51449	2.1631e-06	0.000153848
Alpha-like	F10	2.85259	1.51227	0.00409939	0.0281105
Alpha-like	PARP9	2.84803	1.50997	1.23268e-06	0.000105699
Alpha-like	BTBD11	2.82984	1.50072	5.63931e-06	0.000289864
Alpha-like	ACHE	2.79939	1.48511	0.00167446	0.0147652
Alpha-like	G6PC2	2.76565	1.46762	0.00591436	0.0368393
Alpha-like	SEMA3E	2.76463	1.46709	7.40668e-06	0.000343737
Alpha-like	SGPP2	2.76065	1.46501	6.14523e-08	1.97833e-05
Alpha-like	EFNB3	2.75657	1.46287	0.000110415	0.00214176
Alpha-like	IGFBP2	2.75217	1.46057	0.00341215	0.0245637
Alpha-like	PTPRN	2.74912	1.45897	0.00126286	0.0121264
Alpha-like	ERO1B	2.74845	1.45862	0.000782694	0.00851864
Alpha-like	MYO10	2.73146	1.44967	2.58201e-06	0.00016742
Alpha-like	CCL15-CCL14	2.72583	1.4467	0.00118737	0.0115957
Alpha-like	PDE3B	2.72461	1.44605	9.16214e-06	0.0003919
Alpha-like	SLC16A9	2.71792	1.4425	9.13767e-05	0.00187767
Alpha-like	ARG2	2.71498	1.44094	2.20159e-05	0.000720127
Alpha-like	COL26A1	2.71037	1.43849	1.05773e-07	2.85433e-05
Alpha-like	TMEM61	2.68862	1.42687	8.08706e-05	0.00173768
Alpha-like	TSPAN33	2.67593	1.42004	3.04689e-05	0.000893138
Alpha-like	TMEM176B	2.67347	1.41871	0.000809668	0.00873451
Alpha-like	TPPP3	2.66689	1.41516	0.000203108	0.00323246
Alpha-like	CPE	2.66231	1.41268	0.00135733	0.0127729
Alpha-like	TSPAN2	2.65241	1.4073	7.14629e-06	0.000337106
Alpha-like	NEUROD1	2.63497	1.39779	0.00270331	0.0209483
Alpha-like	RIIAD1	2.62514	1.39239	8.98023e-06	0.000388598
Alpha-like	FAM81B	2.59115	1.37359	0.00125749	0.0120874
Alpha-like	DACH1	2.5798	1.36726	1.13088e-06	9.99134e-05
Alpha-like	RGS9	2.57376	1.36388	0.00015437	0.00266982
Alpha-like	SERPINE2	2.57271	1.36329	0.000900869	0.00940069
Alpha-like	CNIH3	2.56084	1.35662	3.02105e-07	4.94966e-05
Alpha-like	NECAB2	2.55326	1.35234	0.00291327	0.022136
Alpha-like	TMOD1	2.55105	1.35109	0.000247713	0.0037381
Alpha-like	POPDC3	2.53945	1.34452	6.02342e-06	0.000300399
Alpha-like	GDF1	2.53944	1.34451	5.63339e-05	0.00135024
Alpha-like	ELL2	2.53449	1.34169	5.39355e-07	6.46874e-05
Alpha-like	PTPRN2	2.53187	1.3402	7.6982e-05	0.00167969
Alpha-like	ASS1	2.52885	1.33848	4.73672e-05	0.0012022
Alpha-like	CNIH2	2.52624	1.33699	0.000707965	0.00798473
Alpha-like	DHRS2	2.51845	1.33254	0.00749158	0.0435171
Alpha-like	C8G	2.516	1.33113	0.00395629	0.0273851
Alpha-like	GLYATL3	2.51051	1.32798	0.000821389	0.00879888
Alpha-like	CCL13	2.50521	1.32493	8.90288e-05	0.00183864
Alpha-like	PLA1A	2.5037	1.32406	0.00010873	0.00212029
Alpha-like	RTN1	2.49828	1.32093	0.000275982	0.00404413
Alpha-like	IGFBP1	2.4971	1.32026	0.000907338	0.00943857
Alpha-like	KCNK1	2.49573	1.31946	2.60856e-07	4.52489e-05
Alpha-like	AP000769.1	2.48633	1.31401	0.000581866	0.00692877
Alpha-like	TCEAL5	2.47755	1.30891	0.00220597	0.0181848
Alpha-like	LAT2	2.47621	1.30813	0.000265653	0.00392807
Alpha-like	ABHD15	2.47233	1.30587	2.67407e-05	0.000824692
Alpha-like	CD200	2.47081	1.30499	8.38146e-05	0.00177598
Alpha-like	ATP8A1	2.46289	1.30035	3.93193e-05	0.00105793
Alpha-like	HIST2H2AA4	2.45232	1.29415	0.00240117	0.0192721
Alpha-like	ATP6V0E2	2.44563	1.2902	2.64093e-06	0.000169738
Alpha-like	NRCAM	2.43705	1.28513	5.60516e-05	0.00134626
Alpha-like	RASGRF1	2.43477	1.28378	0.000568356	0.00681973
Alpha-like	BEX1	2.43046	1.28123	9.57186e-06	0.000403778
Alpha-like	HIST2H2AA3	2.42077	1.27546	0.00102446	0.0103461
Alpha-like	SLC3A2	2.41669	1.27303	3.12188e-06	0.000189388
Alpha-like	TRIB3	2.41281	1.27071	6.12719e-06	0.000303876
Alpha-like	KCNMB2	2.40861	1.2682	0.000605359	0.00713445
Alpha-like	PRUNE2	2.40751	1.26754	0.000168055	0.00281884
Alpha-like	DIO1	2.39974	1.26288	3.39153e-05	0.000960411
Alpha-like	RNF157	2.3984	1.26207	2.51806e-06	0.00016621
Alpha-like	EMC10	2.3968	1.26111	1.25559e-05	0.000486078
Alpha-like	REC8	2.39463	1.2598	0.000717695	0.00804237
Alpha-like	SMIM5	2.39331	1.25901	0.000668683	0.0076308
Alpha-like	DUSP15	2.3912	1.25774	5.09193e-05	0.00125926
Alpha-like	IL6R	2.37715	1.24923	0.000105221	0.00208306
Alpha-like	ARRDC4	2.37492	1.24788	5.34086e-05	0.00130153
Alpha-like	SYT5	2.36829	1.24385	0.00532391	0.0339967
Alpha-like	RASD1	2.36221	1.24014	0.0088863	0.04934
Alpha-like	HSD17B14	2.35589	1.23627	0.000206142	0.00326377
Alpha-like	ENPP2	2.35378	1.23498	0.000916227	0.00950411
Alpha-like	SLC22A17	2.35011	1.23273	0.000860372	0.00910485
Alpha-like	PCK2	2.34504	1.22961	1.28995e-08	6.96196e-06
Alpha-like	PNMAL1	2.33796	1.22525	0.000557743	0.0067112
Alpha-like	FAM167A	2.33796	1.22525	0.000438274	0.00563189
Alpha-like	ACMSD	2.33138	1.22118	0.00168028	0.0147844
Alpha-like	CEACAM1	2.3313	1.22114	0.000901479	0.00940069
Alpha-like	CHRNA5	2.33085	1.22086	0.00205963	0.0172341
Alpha-like	TUSC3	2.32234	1.21558	0.000377522	0.00501268
Alpha-like	TMEM176A	2.32157	1.2151	0.0037193	0.0262094
Alpha-like	RNASEK	2.31478	1.21088	6.29026e-07	7.05878e-05
Alpha-like	AQP7	2.31227	1.20931	0.000190585	0.00307584
Alpha-like	CCDC86	2.31217	1.20925	2.9411e-06	0.000184698
Alpha-like	SPINT2	2.31017	1.208	0.00011737	0.00222264
Alpha-like	SMIM4	2.30727	1.20619	2.33219e-06	0.000160393
Alpha-like	SCD	2.30286	1.20342	0.000158865	0.00272446
Alpha-like	GLS	2.2987	1.20082	6.65716e-05	0.00151936
Alpha-like	FAM46C	2.2979	1.20031	6.67146e-05	0.00151936
Alpha-like	CNFN	2.29578	1.19898	0.000482359	0.0060336
Alpha-like	FNDC11	2.29337	1.19747	4.37833e-05	0.00114123
Hypoxia-high	C3	11.3445	3.50392	1.00016e-08	1.83529e-06
Hypoxia-high	SFRP2	9.6972	3.27757	1.79343e-07	1.15068e-05
Hypoxia-high	SFRP4	8.88566	3.15148	1.10555e-07	8.48825e-06
Hypoxia-high	PTGDS	8.57673	3.10043	2.93704e-08	3.69142e-06
Hypoxia-high	COMP	7.7829	2.96031	4.84198e-08	5.18077e-06
Hypoxia-high	LUM	7.47351	2.90179	3.97161e-09	9.58935e-07
Hypoxia-high	SERPINF1	7.31591	2.87104	3.84441e-09	9.40598e-07
Hypoxia-high	MFAP4	6.64809	2.73294	2.57522e-07	1.45401e-05
Hypoxia-high	CCL21	5.99419	2.58357	1.63635e-06	5.22465e-05
Hypoxia-high	ISLR	5.58392	2.48128	5.488e-09	1.15753e-06
Hypoxia-high	AEBP1	5.57098	2.47793	4.24338e-08	4.77705e-06
Hypoxia-high	HTRA3	5.52552	2.46611	9.95957e-08	7.919e-06
Hypoxia-high	MMP2	5.49156	2.45722	4.19236e-08	4.74875e-06
Hypoxia-high	APOD	5.47999	2.45417	4.11461e-06	0.000100594
Hypoxia-high	DCN	5.44726	2.44553	1.44749e-07	1.02022e-05
Hypoxia-high	CYR61	5.37485	2.42623	4.35526e-07	1.98804e-05
Hypoxia-high	CXCL14	5.2644	2.39627	2.13003e-07	1.29424e-05
Hypoxia-high	FBLN1	5.18122	2.37329	1.7316e-05	0.000271812
Hypoxia-high	C1S	5.17775	2.37233	1.89845e-07	1.20126e-05
Hypoxia-high	FXYD1	5.10504	2.35192	1.02811e-07	8.08638e-06
Hypoxia-high	NDUFA4L2	5.10242	2.35118	7.65192e-08	6.8494e-06
Hypoxia-high	ITGBL1	5.08498	2.34624	4.18953e-07	1.97123e-05
Hypoxia-high	MXRA8	5.07374	2.34305	2.09786e-09	6.99924e-07
Hypoxia-high	CTGF	4.98753	2.31833	8.06268e-07	3.10221e-05
Hypoxia-high	FLNA	4.96735	2.31248	8.86218e-11	1.31212e-07
Hypoxia-high	COL1A2	4.88975	2.28976	1.50032e-06	4.89874e-05
Hypoxia-high	COL16A1	4.82574	2.27075	7.62004e-08	6.8494e-06
Hypoxia-high	IGF2	4.75997	2.25095	0.000917801	0.00486753
Hypoxia-high	MGP	4.75603	2.24976	3.3409e-07	1.70767e-05
Hypoxia-high	COL1A1	4.69905	2.23237	3.99697e-06	9.89804e-05
Hypoxia-high	ELN	4.69899	2.23235	6.48358e-07	2.69171e-05
Hypoxia-high	FBLN2	4.695	2.23112	2.17528e-07	1.30873e-05
Hypoxia-high	FBLN5	4.60523	2.20327	9.53452e-08	7.77593e-06
Hypoxia-high	EMILIN1	4.56468	2.19051	3.08737e-09	8.71588e-07
Hypoxia-high	PODN	4.56344	2.19012	9.49482e-07	3.5127e-05
Hypoxia-high	MYL9	4.51395	2.17439	3.01681e-09	8.64975e-07
Hypoxia-high	CA9	4.50945	2.17295	0.000656784	0.00379232
Hypoxia-high	C4B	4.49394	2.16798	2.6424e-06	7.41406e-05
Hypoxia-high	C1R	4.48856	2.16625	5.31141e-07	2.32058e-05
Hypoxia-high	TAGLN	4.4879	2.16604	8.9259e-08	7.40146e-06
Hypoxia-high	FAP	4.4759	2.16218	3.6999e-09	9.40598e-07
Hypoxia-high	PRELP	4.47445	2.16171	1.02175e-05	0.000187492
Hypoxia-high	C1QTNF5	4.44896	2.15347	1.26694e-09	5.16629e-07
Hypoxia-high	CPZ	4.41912	2.14376	1.55397e-09	5.5577e-07
Hypoxia-high	THBS1	4.38754	2.13341	4.39032e-08	4.88257e-06
Hypoxia-high	CNN1	4.34567	2.11958	1.09079e-07	8.41007e-06
Hypoxia-high	ACTA2	4.29429	2.10242	3.63863e-07	1.80949e-05
Hypoxia-high	SERPING1	4.25292	2.08845	7.71254e-07	3.01184e-05
Hypoxia-high	HSPG2	4.22921	2.08039	9.08667e-10	4.29392e-07
Hypoxia-high	CCDC80	4.2088	2.07341	5.87611e-06	0.000127908
Hypoxia-high	PIEZO1	4.20875	2.07339	4.62046e-11	8.47854e-08
Hypoxia-high	MMP23B	4.18609	2.0656	1.41828e-06	4.73189e-05
Hypoxia-high	C11orf96	4.16188	2.05724	1.47757e-07	1.03093e-05
Hypoxia-high	MEGF6	4.14951	2.05294	3.80613e-07	1.85071e-05
Hypoxia-high	CALCA	4.12744	2.04525	0.00710012	0.0227457
Hypoxia-high	COL3A1	4.11052	2.03932	1.27456e-05	0.000219607
Hypoxia-high	S100A4	4.11032	2.03925	2.02045e-10	1.85377e-07
Hypoxia-high	BGN	4.1084	2.03858	3.74836e-06	9.45116e-05
Hypoxia-high	PPP1R14A	4.08561	2.03055	1.0244e-10	1.31212e-07
Hypoxia-high	C4A	4.07389	2.02641	5.07959e-06	0.000115168
Hypoxia-high	PTHLH	4.04194	2.01505	3.35744e-06	8.71414e-05
Hypoxia-high	TMEM119	4.03861	2.01386	2.08428e-05	0.000304753
Hypoxia-high	MRC2	4.03413	2.01226	4.78843e-08	5.18077e-06
Hypoxia-high	LIMS2	4.01957	2.00704	1.04734e-12	9.60938e-09
Hypoxia-high	MFAP2	3.96155	1.98607	1.75857e-07	1.14147e-05
Hypoxia-high	PRKCDBP	3.95831	1.98489	3.60415e-09	9.40598e-07
Hypoxia-high	SERPINE1	3.94914	1.98154	5.98047e-06	0.000129412
Hypoxia-high	LRRC32	3.94901	1.98149	6.29371e-10	3.60905e-07
Hypoxia-high	LGALS1	3.93953	1.97802	3.57346e-10	2.54391e-07
Hypoxia-high	DPT	3.92538	1.97283	0.000127426	0.00112742
Hypoxia-high	SCARF2	3.91481	1.96894	1.15376e-09	5.03021e-07
Hypoxia-high	PODNL1	3.89244	1.96068	3.82923e-09	9.40598e-07
Hypoxia-high	CTHRC1	3.88719	1.95873	3.14273e-07	1.63268e-05
Hypoxia-high	FCN3	3.88618	1.95835	6.8398e-10	3.80334e-07
Hypoxia-high	MFAP5	3.86695	1.9512	5.43136e-08	5.50638e-06
Hypoxia-high	COL6A2	3.86108	1.949	1.61697e-07	1.10303e-05
Hypoxia-high	NNMT	3.84839	1.94425	6.27613e-05	0.000685518
Hypoxia-high	RCN3	3.84329	1.94234	4.99832e-10	3.2461e-07
Hypoxia-high	ECEL1	3.84271	1.94212	0.00113617	0.00571982
Hypoxia-high	COL10A1	3.83836	1.94049	1.80665e-05	0.000278355
Hypoxia-high	INMT	3.83734	1.94011	2.14906e-07	1.30149e-05
Hypoxia-high	TNXB	3.81506	1.93171	1.84625e-07	1.17809e-05
Hypoxia-high	SLC16A3	3.78762	1.92129	3.84217e-07	1.85536e-05
Hypoxia-high	TMEM204	3.78526	1.92039	7.70605e-10	4.04017e-07
Hypoxia-high	EMP1	3.75609	1.90923	1.21065e-07	9.0011e-06
Hypoxia-high	CTSK	3.7551	1.90885	6.98522e-08	6.50654e-06
Hypoxia-high	FIBIN	3.75238	1.90781	5.67964e-07	2.43508e-05
Hypoxia-high	IFITM3	3.73942	1.90281	4.60457e-09	1.03407e-06
Hypoxia-high	VIM	3.72945	1.89896	1.17835e-08	2.00304e-06
Hypoxia-high	IFITM2	3.72696	1.898	3.56741e-09	9.40598e-07
Hypoxia-high	IGFBP4	3.71833	1.89466	5.17134e-08	5.36125e-06
Hypoxia-high	MFGE8	3.71219	1.89227	3.05146e-08	3.7834e-06
Hypoxia-high	THBS2	3.69049	1.88381	8.1643e-06	0.000159717
Hypoxia-high	STAB1	3.68978	1.88353	2.83045e-12	1.73129e-08
Hypoxia-high	MMP19	3.68626	1.88216	7.38683e-10	3.98672e-07
Hypoxia-high	WISP2	3.68336	1.88102	6.43064e-07	2.68187e-05
Hypoxia-high	MUSTN1	3.66769	1.87487	3.15185e-08	3.85576e-06
Hypoxia-high	CLEC3B	3.66131	1.87236	8.3387e-08	7.2519e-06
Hypoxia-high	GGT5	3.65722	1.87075	1.59831e-06	5.14944e-05
Hypoxia-high	EVA1B	3.65101	1.8683	1.07258e-10	1.31212e-07
Hypoxia-high	ANXA1	3.64402	1.86553	2.01951e-08	2.7809e-06
Hypoxia-high	LTBP2	3.64006	1.86396	2.32368e-07	1.37105e-05
Hypoxia-high	SRPX	3.62086	1.85633	1.47223e-05	0.00024164
Hypoxia-high	HAND2	3.61825	1.85529	8.9703e-07	3.36615e-05
Hypoxia-high	COL5A1	3.60977	1.85191	1.41734e-06	4.73189e-05
Hypoxia-high	ACTG2	3.5972	1.84687	5.42053e-06	0.00012042
Hypoxia-high	COL8A1	3.59601	1.8464	5.65873e-07	2.43284e-05
Hypoxia-high	IGFBP6	3.59087	1.84433	4.17438e-06	0.000101499
Hypoxia-high	NKD2	3.58974	1.84388	2.93408e-05	0.000389865
Hypoxia-high	CDC42EP5	3.57339	1.83729	8.01103e-10	4.0834e-07
Hypoxia-high	MYH11	3.56997	1.83591	1.83006e-06	5.66301e-05
Hypoxia-high	CRYAB	3.55376	1.82935	2.49333e-07	1.42089e-05
Hypoxia-high	CST2	3.54065	1.82401	2.67508e-06	7.45929e-05
Hypoxia-high	EFEMP2	3.54035	1.82389	4.11263e-09	9.71705e-07
Hypoxia-high	ITGA5	3.5378	1.82285	1.62626e-10	1.57063e-07
Hypoxia-high	TPSB2	3.53242	1.82066	3.85414e-05	0.000477045
Hypoxia-high	TPM2	3.52806	1.81888	1.35979e-08	2.18879e-06
Hypoxia-high	ADIRF	3.50511	1.80946	5.27196e-07	2.30884e-05
Hypoxia-high	RAMP3	3.49484	1.80523	8.90035e-10	4.29392e-07
Hypoxia-high	IFITM1	3.49359	1.80471	1.1758e-08	2.00304e-06
Hypoxia-high	OGN	3.49027	1.80334	8.43619e-05	0.000839957
Hypoxia-high	PNCK	3.48865	1.80267	3.57139e-05	0.000449794
Hypoxia-high	TPSAB1	3.48602	1.80158	2.89172e-05	0.000386228
Hypoxia-high	CNN2	3.47765	1.79811	1.09071e-07	8.41007e-06
Hypoxia-high	PMP22	3.47406	1.79662	1.68538e-07	1.11845e-05
Hypoxia-high	ENG	3.46439	1.7926	1.36856e-07	9.77165e-06
Hypoxia-high	PLVAP	3.45188	1.78738	1.24477e-06	4.30974e-05
Hypoxia-high	COL14A1	3.44627	1.78504	7.13655e-06	0.000145361
Hypoxia-high	CP	3.44621	1.78501	0.00135206	0.00648466
Hypoxia-high	KLF2	3.44137	1.78298	3.50045e-08	4.13079e-06
Hypoxia-high	LGALS3	3.43746	1.78134	3.42108e-07	1.73897e-05
Hypoxia-high	NR2F1	3.437	1.78115	2.85364e-06	7.83887e-05
Hypoxia-high	CYBRD1	3.42633	1.77666	3.70484e-06	9.42636e-05
Hypoxia-high	PCOLCE	3.42345	1.77545	1.51039e-07	1.04587e-05
Hypoxia-high	AOC3	3.42061	1.77426	4.90943e-08	5.19765e-06
Hypoxia-high	SPARC	3.39993	1.76551	6.34555e-06	0.000134148
Hypoxia-high	CD248	3.38714	1.76007	1.89689e-08	2.68727e-06
Hypoxia-high	TIMP3	3.38248	1.75808	2.59175e-07	1.45885e-05
Hypoxia-high	C16orf89	3.38183	1.7578	1.93907e-07	1.21527e-05
Hypoxia-high	SOD3	3.37975	1.75691	0.000960712	0.00503855
Hypoxia-high	COL6A3	3.37616	1.75538	8.3661e-07	3.20497e-05
Hypoxia-high	VCAN	3.37109	1.75322	1.92708e-05	0.000289151
Hypoxia-high	RGCC	3.36814	1.75195	1.81113e-08	2.63764e-06
Hypoxia-high	ALPL	3.3648	1.75052	1.48743e-09	5.5577e-07
Hypoxia-high	RBP4	3.36218	1.7494	0.0116964	0.0336358
Hypoxia-high	ASPN	3.36181	1.74924	2.95697e-06	7.99888e-05
Hypoxia-high	TYMP	3.35775	1.7475	5.72924e-10	3.39134e-07
Hypoxia-high	AQP1	3.35096	1.74457	1.84452e-05	0.00028112
Hypoxia-high	FHL2	3.34597	1.74243	9.66772e-07	3.54805e-05
Hypoxia-high	RAB34	3.34458	1.74183	1.05186e-08	1.88231e-06
Hypoxia-high	TGFB1I1	3.34446	1.74177	9.12604e-10	4.29392e-07
Hypoxia-high	SERPINH1	3.33873	1.7393	5.71941e-08	5.64254e-06
Hypoxia-high	PTRF	3.33713	1.73861	3.44903e-07	1.74833e-05
Hypoxia-high	ADAMTS10	3.33444	1.73745	1.57493e-09	5.5577e-07
Hypoxia-high	CYGB	3.32866	1.73494	8.76576e-08	7.40146e-06
Hypoxia-high	EMP3	3.32117	1.73169	6.2699e-13	9.60938e-09
Hypoxia-high	MMP14	3.30922	1.72649	1.6065e-06	5.15372e-05
Hypoxia-high	EGLN3	3.27596	1.71192	0.00109231	0.00554618
Hypoxia-high	PLAT	3.25494	1.70263	4.1693e-07	1.96675e-05
Hypoxia-high	DES	3.25391	1.70217	5.17143e-05	0.000590515
Hypoxia-high	COPZ2	3.2443	1.69791	3.11055e-07	1.62155e-05
Hypoxia-high	LMOD1	3.24198	1.69687	1.98749e-07	1.23629e-05
Hypoxia-high	TNFRSF6B	3.22911	1.69114	4.11785e-11	8.39584e-08
Hypoxia-high	OAF	3.22504	1.68932	5.79907e-08	5.69053e-06
Hypoxia-high	CCL2	3.2152	1.68491	0.000116755	0.00105508
Hypoxia-high	COL4A2	3.21134	1.68317	5.9313e-06	0.000128917
Hypoxia-high	COL6A1	3.21058	1.68283	4.18167e-06	0.000101499
Hypoxia-high	MATN3	3.1986	1.67744	3.06453e-06	8.16169e-05
Hypoxia-high	FN1	3.19503	1.67583	0.000119867	0.00107656
Hypoxia-high	LGI4	3.1931	1.67496	1.03812e-06	3.77217e-05
Hypoxia-high	LTBP1	3.19071	1.67388	2.26432e-06	6.61629e-05
Hypoxia-high	IGFBP7	3.18607	1.67178	2.46413e-05	0.000344639
Hypoxia-high	CPXM1	3.18575	1.67163	2.80726e-07	1.52071e-05
Hypoxia-high	CRISPLD2	3.18575	1.67163	2.88559e-06	7.87954e-05
Hypoxia-high	PRSS23	3.18366	1.67069	2.53201e-07	1.43403e-05
Hypoxia-high	MSC	3.17195	1.66537	1.21788e-07	9.0011e-06
Hypoxia-high	F2RL3	3.16759	1.66338	1.39144e-06	4.66781e-05
Hypoxia-high	CCDC3	3.16132	1.66053	7.65618e-06	0.000152376
Hypoxia-high	CST1	3.15663	1.65839	0.00723867	0.0230887
Hypoxia-high	CPXM2	3.15637	1.65827	2.35755e-05	0.000333547
Hypoxia-high	SOX18	3.15565	1.65794	5.2747e-08	5.43768e-06
Hypoxia-high	LAMB2	3.15189	1.65622	5.10187e-07	2.25589e-05
Hypoxia-high	PDGFRB	3.14634	1.65367	3.90452e-06	9.74121e-05
Hypoxia-high	LAMA4	3.14424	1.65271	7.11545e-09	1.40396e-06
Hypoxia-high	FAM167B	3.142	1.65168	2.43623e-10	2.03942e-07
Hypoxia-high	COL15A1	3.13684	1.64931	1.18371e-06	4.14525e-05
Hypoxia-high	CFH	3.13451	1.64824	2.28625e-05	0.000327245
Hypoxia-high	THY1	3.1242	1.64349	9.889e-05	0.000936556
Hypoxia-high	SULF1	3.11423	1.63887	1.39953e-05	0.000233954
Hypoxia-high	CD34	3.10599	1.63505	6.78961e-08	6.3892e-06
Hypoxia-high	GSTM5	3.09909	1.63185	8.40756e-07	3.21097e-05
Hypoxia-high	EFEMP1	3.09348	1.62923	0.000665808	0.00383492
Hypoxia-high	PLAU	3.09297	1.629	3.26811e-08	3.94538e-06
Hypoxia-high	CLDN5	3.08275	1.62422	3.82104e-07	1.85071e-05
Hypoxia-high	PTGIS	3.076	1.62106	3.0123e-06	8.06944e-05
Hypoxia-high	SOCS3	3.06938	1.61795	9.83459e-05	0.000933117
Hypoxia-high	COL18A1	3.06555	1.61614	9.8406e-06	0.000182399
Hypoxia-high	TGM2	3.05703	1.61213	1.54572e-06	5.02016e-05
Hypoxia-high	THBS4	3.05667	1.61196	0.00128448	0.0062537
Hypoxia-high	ACVRL1	3.05647	1.61187	7.63639e-09	1.49072e-06
Progenitor-like	CTRB2	1311.12	10.3566	2.46908e-11	7.30767e-09
Progenitor-like	CTRB1	1138.04	10.1523	1.19744e-09	2.44145e-07
Progenitor-like	CLPS	956.381	9.90144	1.71899e-09	3.35568e-07
Progenitor-like	CPB1	910.017	9.82975	4.85386e-13	1.93627e-10
Progenitor-like	PRSS1	868.728	9.76276	1.32466e-08	2.23005e-06
Progenitor-like	CPA1	817.052	9.67428	1.55172e-10	3.84784e-08
Progenitor-like	CELA2A	749.798	9.55036	2.81718e-10	6.71368e-08
Progenitor-like	PRSS2	619.234	9.27434	4.59112e-09	8.50979e-07
Progenitor-like	CPA2	561.686	9.13362	3.6329e-14	1.90468e-11
Progenitor-like	REG1A	558.145	9.1245	5.34031e-10	1.24044e-07
Progenitor-like	SYCN	528.932	9.04694	3.21111e-10	7.55435e-08
Progenitor-like	CELA3A	516.042	9.01134	8.1226e-09	1.43317e-06
Progenitor-like	PNLIP	515.418	9.0096	1.23934e-08	2.12541e-06
Progenitor-like	CTRC	476.864	8.89744	9.41158e-10	1.96253e-07
Progenitor-like	CELA3B	476.747	8.89708	1.78132e-10	4.35828e-08
Progenitor-like	PLA2G1B	405.985	8.66528	2.92338e-11	8.14713e-09
Progenitor-like	CEL	353.962	8.46745	2.10607e-12	7.72928e-10
Progenitor-like	GP2	295.252	8.2058	2.86955e-12	1.01262e-09
Progenitor-like	AMY2A	287.216	8.16599	9.12069e-08	1.38318e-05
Progenitor-like	KLK1	273.062	8.09308	1.09514e-16	1.00479e-13
Progenitor-like	PNLIPRP1	253.021	7.98311	4.50504e-15	2.95241e-12
Progenitor-like	CELA2B	155.033	7.27643	5.56004e-10	1.27533e-07
Progenitor-like	RBPJL	76.1477	6.25073	1.14549e-19	1.75165e-16
Progenitor-like	CTRL	69.2868	6.11451	9.23737e-14	4.58124e-11
Progenitor-like	PRSS3	64.2097	6.00472	1.088e-07	1.62316e-05
Progenitor-like	SERPINI2	60.3381	5.915	1.26952e-26	2.32957e-22
Progenitor-like	AQP8	59.7552	5.90099	5.70909e-22	1.16402e-18
Progenitor-like	SPINK1	58.2365	5.86385	0.00112653	0.0245791
Progenitor-like	CUZD1	55.3225	5.78979	8.02718e-18	8.66464e-15
Progenitor-like	PDIA2	54.3811	5.76503	2.37751e-11	7.152e-09
Progenitor-like	AQP12B	53.7165	5.74729	1.84836e-25	6.78349e-22
Progenitor-like	DEFB1	51.4574	5.68531	1.40946e-09	2.81126e-07
Progenitor-like	AQP12A	50.9339	5.67055	1.51628e-19	2.14029e-16
Progenitor-like	REG3G	39.5783	5.30664	1.07772e-13	5.07079e-11
Progenitor-like	CLDN10	37.6807	5.23575	4.53735e-12	1.48679e-09
Progenitor-like	AMY2B	35.3372	5.14312	2.57131e-11	7.48946e-09
Progenitor-like	ERP27	35.3223	5.14251	1.58275e-23	4.14907e-20
Progenitor-like	LEFTY1	34.5599	5.11103	6.59425e-18	7.56278e-15
Progenitor-like	SLC3A1	32.8921	5.03967	1.00925e-12	3.77954e-10
Progenitor-like	MT1G	32.3949	5.0177	1.77806e-05	0.0013709
Progenitor-like	GATM	31.3099	4.96855	6.79879e-15	4.02445e-12
Progenitor-like	REG1B	25.2566	4.65859	8.46408e-09	1.4792e-06
Progenitor-like	LGALS2	24.6666	4.62448	8.91274e-10	1.87987e-07
Progenitor-like	ANPEP	24.2328	4.59889	8.2461e-11	2.07282e-08
Progenitor-like	TMEM52	19.4437	4.28123	8.3101e-25	2.54151e-21
Progenitor-like	PRSS8	19.3008	4.27059	8.37986e-13	3.27171e-10
Progenitor-like	LGALS4	17.5315	4.13188	3.58802e-05	0.00237151
Progenitor-like	PTF1A	16.8391	4.07375	4.0153e-26	2.70066e-22
Progenitor-like	SLC39A5	16.464	4.04124	1.0834e-09	2.23375e-07
Progenitor-like	GPHA2	16.4154	4.03698	9.46896e-21	1.73755e-17
Progenitor-like	GSTA1	16.0902	4.00811	1.32233e-06	0.000154553
Progenitor-like	MT1H	15.5742	3.96109	1.26884e-06	0.000149251
Progenitor-like	SERPINA5	15.3386	3.93909	1.28885e-09	2.59894e-07
Progenitor-like	REG3A	14.4577	3.85376	0.000519078	0.0155639
Progenitor-like	GSTA2	13.3615	3.74001	1.13095e-18	1.38353e-15
Progenitor-like	MMP7	11.824	3.56365	6.35114e-05	0.00367645
Progenitor-like	SFRP5	11.4945	3.52287	4.35401e-06	0.00043899
Progenitor-like	SLC38A5	11.088	3.47092	8.08812e-11	2.06135e-08
Progenitor-like	CFTR	10.3918	3.37738	3.0892e-08	4.92929e-06
Progenitor-like	IL22RA1	10.3405	3.37023	4.29464e-11	1.14213e-08
Progenitor-like	SLC4A4	10.3313	3.36895	5.96022e-09	1.07225e-06
Progenitor-like	CXCL17	9.63547	3.26835	3.47966e-15	2.36488e-12
Progenitor-like	GGT6	9.54444	3.25466	2.14755e-16	1.87655e-13
Progenitor-like	TRPV6	8.83167	3.14269	2.55983e-09	4.89301e-07
Progenitor-like	ADH1C	8.63425	3.11007	4.97055e-07	6.6094e-05
Progenitor-like	GNMT	8.2273	3.04042	3.08338e-11	8.44478e-09
Progenitor-like	TMEM97	8.10989	3.01968	2.57014e-13	1.1503e-10
Progenitor-like	CBS	8.05225	3.00939	2.24413e-09	4.33472e-07
Progenitor-like	C19orf33	7.97246	2.99502	7.89847e-06	0.000712583
Progenitor-like	PDZK1IP1	7.94195	2.98949	5.19731e-05	0.00310654
Progenitor-like	PPP1R1B	7.73798	2.95196	0.00071164	0.0182697
Progenitor-like	SERPINA4	7.73631	2.95165	8.73256e-12	2.67071e-09
Progenitor-like	S100A14	7.73547	2.95149	2.48321e-08	3.9971e-06
Progenitor-like	GUCA1C	7.4608	2.89933	1.73032e-19	2.26796e-16
Progenitor-like	MUC6	7.35202	2.87814	0.000258684	0.00993064
Progenitor-like	FGFR3	6.98326	2.8039	0.00160869	0.0298926
Progenitor-like	AMBP	6.94915	2.79684	0.000503969	0.0152616
Progenitor-like	REG4	6.91646	2.79003	6.76994e-05	0.00388213
Progenitor-like	PHGDH	6.91361	2.78944	3.25678e-06	0.000347453
Progenitor-like	SCNN1A	6.85624	2.77742	1.69603e-07	2.41257e-05
Progenitor-like	TCN1	6.6151	2.72576	0.00140725	0.0276775
Progenitor-like	ALB	6.60056	2.72259	0.00407634	0.0498392
Progenitor-like	EPN3	6.34177	2.66489	1.37249e-15	1.04938e-12
Progenitor-like	MGST1	6.32144	2.66025	0.00215543	0.035346
Progenitor-like	CRACR2B	6.30963	2.65756	1.20437e-05	0.00100914
Progenitor-like	P2RX1	6.30602	2.65673	2.03133e-15	1.491e-12
Progenitor-like	AKR7A3	6.30555	2.65662	9.53052e-07	0.000114304
Progenitor-like	PALM3	6.18783	2.62943	3.21714e-12	1.09323e-09
Progenitor-like	CLPSL1	6.18561	2.62892	3.29286e-13	1.43866e-10
Progenitor-like	NR5A2	6.17474	2.62638	2.38008e-12	8.56362e-10
Progenitor-like	SLC30A2	5.81965	2.54093	8.83803e-17	8.53567e-14
Progenitor-like	C1orf106	5.73575	2.51998	4.71151e-14	2.40156e-11
Progenitor-like	FGL1	5.65519	2.49958	0.000957835	0.0221085
Progenitor-like	EGF	5.65483	2.49948	4.41525e-26	2.70066e-22
Progenitor-like	RHOV	5.63031	2.49321	4.35528e-23	9.98992e-20
Progenitor-like	ANXA3	5.58353	2.48118	1.30199e-07	1.89615e-05
Progenitor-like	NEURL3	5.50061	2.45959	1.54607e-08	2.57913e-06
Progenitor-like	KCNJ15	5.48019	2.45423	6.42358e-07	8.24284e-05
Progenitor-like	EPS8L1	5.44759	2.44562	3.98031e-07	5.41028e-05
Progenitor-like	UGT2A3	5.32721	2.41338	4.12066e-08	6.51846e-06
Progenitor-like	VTCN1	5.24518	2.39099	5.72789e-15	3.50356e-12
Progenitor-like	GMNN	4.98294	2.317	5.25352e-09	9.6402e-07
Progenitor-like	ADRA2A	4.96385	2.31146	0.00156783	0.029525
Progenitor-like	SEMA3B	4.85297	2.27887	9.13864e-05	0.00481879
Progenitor-like	MUC5B	4.83037	2.27214	0.000719974	0.0184261
Progenitor-like	ANXA4	4.79931	2.26283	2.08429e-05	0.00152747
Progenitor-like	TMPRSS2	4.75145	2.24837	0.000246358	0.00963165
Progenitor-like	FAM150B	4.74877	2.24756	0.000158565	0.00694002
Progenitor-like	SFTA2	4.72823	2.2413	2.87652e-06	0.000312332
Progenitor-like	CITED4	4.69222	2.23027	0.000130384	0.00601141
Progenitor-like	LYPD6B	4.61097	2.20507	4.79385e-06	0.000473739
Progenitor-like	FOLR1	4.5679	2.19153	0.0001094	0.00533907
Progenitor-like	SPIB	4.53114	2.17987	7.81853e-10	1.74963e-07
Progenitor-like	GPT2	4.49937	2.16972	7.23032e-06	0.000670082
Progenitor-like	ITGB6	4.45635	2.15586	3.47402e-13	1.48252e-10
Progenitor-like	TRIM50	4.41733	2.14318	1.83495e-17	1.87063e-14
Progenitor-like	ABCC3	4.38945	2.13404	0.000108456	0.0053224
Progenitor-like	OLFM4	4.33999	2.11769	0.00254656	0.0386194
Progenitor-like	BCL2L15	4.33207	2.11506	6.25173e-10	1.41629e-07
Progenitor-like	F11	4.30638	2.10647	0.0002209	0.00894817
Progenitor-like	TC2N	4.28728	2.10006	8.08552e-07	9.89128e-05
Progenitor-like	PLIN5	4.24084	2.08435	2.30691e-06	0.000258121
Progenitor-like	CA12	4.17596	2.06211	3.55699e-13	1.48342e-10
Progenitor-like	CEACAM6	4.16013	2.05663	0.000612084	0.0167004
Progenitor-like	COL9A3	4.12172	2.04324	0.00106682	0.0238121
Progenitor-like	CREB3L1	4.10466	2.03726	0.00293399	0.0414592
Progenitor-like	TTYH1	4.08978	2.03202	1.45426e-07	2.10123e-05
Progenitor-like	MATN4	4.08568	2.03057	8.30158e-10	1.8135e-07
Progenitor-like	BHLHA15	4.03772	2.01354	3.82209e-05	0.00246089
Progenitor-like	SULT1C2	4.02338	2.00841	1.50865e-09	2.97675e-07
Progenitor-like	FGFR2	3.99595	1.99854	3.35872e-05	0.0022659
Progenitor-like	SPACA3	3.99526	1.99829	2.9412e-16	2.45322e-13
Progenitor-like	SPX	3.98524	1.99467	2.71157e-11	7.77458e-09
Progenitor-like	ELF3	3.9533	1.98306	0.00192498	0.0330124
Progenitor-like	HNF1B	3.92801	1.9738	0.000497334	0.0151558
Progenitor-like	UPK1B	3.91301	1.96828	7.29174e-09	1.29906e-06
Progenitor-like	CBSL	3.81779	1.93274	6.86683e-06	0.000646186
Progenitor-like	CTSE	3.80308	1.92717	0.000154091	0.00682045
Progenitor-like	CHST4	3.78314	1.91958	5.14844e-06	0.000499862
Progenitor-like	NRG4	3.77851	1.91782	1.72436e-14	9.58849e-12
Progenitor-like	AC131097.4	3.77596	1.91684	3.31243e-16	2.64275e-13
Progenitor-like	FOXQ1	3.73643	1.90166	0.000345723	0.0122946
Progenitor-like	LRG1	3.7117	1.89208	5.48357e-09	9.96273e-07
Progenitor-like	VEPH1	3.64949	1.8677	8.65494e-10	1.84672e-07
Progenitor-like	CLDN1	3.59528	1.84611	0.000344186	0.0122637
Progenitor-like	SH3RF2	3.56058	1.83211	1.82737e-07	2.5794e-05
Progenitor-like	C6orf132	3.54328	1.82509	1.52149e-07	2.18121e-05
Progenitor-like	HSD17B2	3.52839	1.81901	0.00315547	0.0432112
Progenitor-like	SCGB1A1	3.48816	1.80246	5.812e-07	7.61787e-05
Progenitor-like	SLC17A4	3.45923	1.79045	2.03496e-05	0.0015057
Progenitor-like	ACSS1	3.4422	1.78333	1.619e-05	0.00128609
Progenitor-like	HSD11B2	3.42452	1.7759	0.000392467	0.0132243
Progenitor-like	CHAC1	3.4127	1.77091	1.11122e-05	0.000944022
Progenitor-like	C6orf141	3.39925	1.76521	0.000495693	0.0151347
Progenitor-like	ACY3	3.38163	1.75772	3.66645e-06	0.000382269
Progenitor-like	PLEKHS1	3.36673	1.75135	5.13353e-08	8.05131e-06
Progenitor-like	CLDN2	3.36364	1.75002	0.000168637	0.00729833
Progenitor-like	PLBD1	3.27748	1.71259	0.000182043	0.00769698
Progenitor-like	NPHS1	3.27217	1.71025	0.00121694	0.0255209
Progenitor-like	MST1R	3.23857	1.69536	1.79122e-05	0.00137527
Progenitor-like	ARHGDIG	3.23087	1.69192	0.00361044	0.0467286
Progenitor-like	DERL3	3.2049	1.68028	0.000628224	0.0169528
Progenitor-like	KCNK5	3.20174	1.67886	0.00053638	0.0158452
Progenitor-like	TEX11	3.12289	1.64288	1.42547e-25	6.53933e-22
Progenitor-like	AMHR2	3.12225	1.64259	1.07179e-13	5.07079e-11
Progenitor-like	ARHGAP8	3.10946	1.63666	0.000379031	0.0129039
Progenitor-like	PM20D1	3.1072	1.63561	7.62401e-07	9.3893e-05
Progenitor-like	KLF5	3.10359	1.63394	0.000388683	0.0131593
Progenitor-like	ST6GALNAC2	3.02168	1.59535	2.99362e-09	5.6632e-07
Progenitor-like	WDR72	3.01915	1.59414	6.38339e-07	8.24284e-05
Progenitor-like	HHLA2	3.002	1.58592	8.59387e-10	1.84672e-07
Progenitor-like	ALDH1L1	3.00058	1.58524	1.29287e-08	2.19668e-06
Progenitor-like	GRTP1	2.92774	1.54979	6.02148e-06	0.000578503
Progenitor-like	MYBL2	2.89279	1.53246	1.00503e-05	0.000878206
Progenitor-like	GRHL2	2.87181	1.52196	8.18628e-10	1.80986e-07
Progenitor-like	LRRC75B	2.86978	1.52094	0.00052885	0.0156775
Progenitor-like	VIPR2	2.86439	1.51823	0.000491497	0.0150567
Progenitor-like	EIF4EBP1	2.86216	1.51711	2.55695e-05	0.00180462
Progenitor-like	SFN	2.86131	1.51667	2.60102e-06	0.000287522
Progenitor-like	CAPN6	2.85788	1.51495	0.000213992	0.00876506
Progenitor-like	C3orf52	2.85017	1.51105	3.12195e-06	0.000335016
Progenitor-like	BLNK	2.84778	1.50984	1.96413e-05	0.00147463
Progenitor-like	KRT5	2.83954	1.50566	0.000255719	0.00983741
Progenitor-like	ACADL	2.8194	1.49539	2.00238e-10	4.8347e-08
Progenitor-like	BANF2	2.76641	1.46801	1.12234e-14	6.43589e-12
Progenitor-like	ERN2	2.75538	1.46225	0.00163069	0.0300735
Progenitor-like	SLC22A31	2.74565	1.45715	6.78776e-06	0.000642038
Progenitor-like	PACSIN3	2.70389	1.43504	0.00114821	0.0248169
Progenitor-like	ANXA9	2.6609	1.41191	0.000548918	0.0159883
Progenitor-like	DOK7	2.65192	1.40704	8.37794e-05	0.00452162
Progenitor-like	FUT3	2.62831	1.39414	2.71971e-05	0.00190483
Progenitor-like	POU5F1	2.61534	1.387	9.26041e-06	0.00082091
Progenitor-like	UGT2B7	2.60737	1.38259	0.00397231	0.0491659
Progenitor-like	PROM2	2.60602	1.38185	1.71506e-05	0.00134493
Progenitor-like	AMY1B	2.58045	1.36762	5.51471e-15	3.48948e-12
Progenitor-like	LHB	2.57823	1.36638	3.12708e-05	0.00214112
Progenitor-like	OVOL1	2.5405	1.34511	5.5185e-08	8.58174e-06
Progenitor-like	RASEF	2.53697	1.34311	2.19458e-06	0.000248584
Progenitor-like	S100P	2.52418	1.33582	0.000830809	0.0201126
Progenitor-like	PLEK2	2.48164	1.3113	1.03904e-05	0.000895134
