# Supplementary material for: Molecular taxonomy of pancreatic neuroendocrine tumors reveals BEND2-fusions-driven transcriptional plasticity and therapeutic vulnerabilities
Source: Cell Rep Med. 2026 Mar 6;7(3):102642. doi: 10.1016/j.xcrm.2026.102642 (PMC13006400; doi:10.1016/j.xcrm.2026.102642)
Supplement: Table S10. Summary of quality control for nine snRNA-seq profiles, related to Figure 4 and STAR Methods [file mmc11.xlsx]

## Sheet: S10
Table S10. Summary of quality control for 9 snRNA-seq profiles. Related to Figure 4 and STAR Methods.
Bulk RNA-seq	snRNA-seq	Bulk classification	Number of cells	Median nCount_RNA	Mean nCount_RNA	Median nFeature_RNA	Mean nFeature_RNA	Median mitochondria percentage	Mean mitochondria percentage
p15	sn8	GAST-high	6356	1604	2146	1031	1263	2.39	2.99
p21	sn11	GAST-high	1626	1606	2113	1026	1242	4.1	4.55
p29	sn10	Hh-high	9776	1717	2184	1064	1241	0.221	0.519
p17	sn4	Alpha-like	5001	1949	2517	1142	1345	2.25	3.09
p39	sn9	Alpha-like	991	1624	1984	1007	1137	4.06	4.49
p05	sn12	Hypoxia-high	3635	2231	2795	1375	1589	1.17	2.48
p37	sn1	Hypoxia-high	5340	1640	1977	1082	1224	0	0.583
p77	sn2	Progenitor-like	2764	1416	1719	773	875	0	0.115
p79	sn3	Progenitor-like	8130	1736	2339	1209	1473	0.975	1.29
