# Supplementary material for: Molecular taxonomy of pancreatic neuroendocrine tumors reveals BEND2-fusions-driven transcriptional plasticity and therapeutic vulnerabilities
Source: Cell Rep Med. 2026 Mar 6;7(3):102642. doi: 10.1016/j.xcrm.2026.102642 (PMC13006400; doi:10.1016/j.xcrm.2026.102642)
Supplement: Table S11. Cell-type composition per sample in the single-nuclei RNA-seq dataset, related to Figure 4 and Figure S12 [file mmc12.xlsx]

## Sheet: S11
Table S11. Cell-type composition per sample in the single-nuclei RNA-seq dataset. Related to Figure 4 and Figure S12.
		GAST-high		Hh-high	Alpha-like		Hypoxia-high		Progenitor-like
		sn8 (p15)	sn11 (p21)	sn10 (p29)	sn4 (p17)	sn9 (p39)	sn1 (p37)	sn12 (p05)	sn2 (p77)	sn3 (p79)	Total per sample
Tumor cells	GAST-high	6270	1471	0	0	0	0	0	0	0	7741
	Hh-high	0	0	9132	0	0	0	0	0	0	9132
	Alpha-like	0	0	0	4836	987	0	0	0	0	5823
	Hypoxia-high	0	0	0	0	0	5264	3465	0	0	8729
	Progenitor-like	0	0	0	0	0	0	0	2755	7150	9905
	EMT (Hh-high)*	21	0	157	8	0	11	6	0	3	206
	EMT (Progenitor-like)*	0	0	0	0	0	1	0	0	387	388
Non-tumor cells	T cells	2	14	254	6	0	3	21	0	12	312
	Macrophages	25	133	67	22	0	19	70	3	35	374
	Endothelium	19	3	109	118	4	23	55	0	21	352
	myCAF*	19	5	49	10	0	16	18	6	19	142
	Vascular smooth muscle cells*	0	0	8	1	0	3	0	0	503	515
	Total per cell type	6356	1626	9776	5001	991	5340	3635	2764	8130	43619
*These clusters are supported by a limited number of cells and/or are predominantly contributed by a single patient.
