# Supplementary material for: Molecular taxonomy of pancreatic neuroendocrine tumors reveals BEND2-fusions-driven transcriptional plasticity and therapeutic vulnerabilities
Source: Cell Rep Med. 2026 Mar 6;7(3):102642. doi: 10.1016/j.xcrm.2026.102642 (PMC13006400; doi:10.1016/j.xcrm.2026.102642)
Supplement: Table S12. Summary of univariate Cox proportional hazard regression using tumor cell proportion of pseudo-bulk sn-clusters, related to Figure S12 [file mmc13.xlsx]

## Sheet: S12
Table S12. Summary of univariate Cox proportional hazard regression using tumor cell proportion of pseudo-bulk sn-clusters. Related to Figure S12.
Tumor cell proportion of pseudo-bulk sn-clusters	HR (95% CI)	P-value
GAST-high	21.5 (2.4–190.5)	0.006
Hh-high	0.019 (–)	0.746
Alpha-like	0.11 (0.01–1.8)	0.119
Hypoxia-high	0.85 (0.1–9.6)	0.9
Progenitor-like	13.3 (1.7–115.8)	0.019
