# Supplementary material for: Molecular taxonomy of pancreatic neuroendocrine tumors reveals BEND2-fusions-driven transcriptional plasticity and therapeutic vulnerabilities
Source: Cell Rep Med. 2026 Mar 6;7(3):102642. doi: 10.1016/j.xcrm.2026.102642 (PMC13006400; doi:10.1016/j.xcrm.2026.102642)
Supplement: Table S13. Characteristics of human pNET cell lines and results of STAR-Fusion analysis, related to Figure 6 and STAR Methods [file mmc14.xlsx]

## Sheet: S13
Table S13. Characteristics of human pNET cell lines and results of STAR-Fusion analysis. Related to Figure 6 and STAR Methods.
SampleID	Description	Group	Time	CellLine	FusionName	JunctionReadCount	SpanningFragCount	LeftGene	LeftLocalBreakpoint	LeftBreakpoint	RightGene	RightLocalBreakpoint	RightBreakpoint	SpliceType	annots	CDS_LEFT_ID	CDS_LEFT_RANGE	CDS_RIGHT_ID	CDS_RIGHT_RANGE	PROT_FUSION_TYPE	FUSION_MODEL	FUSION_CDS	FUSION_TRANSL	PFAM_LEFT	PFAM_RIGHT
B1M1_12	pNET	B_control_M_12	12h	BON1
B1M2_12	pNET	B_control_M_12	12h	BON1
B1M3_12	pNET	B_control_M_12	12h	BON1
B1B1_12	pNET	B_OE_B_12	12h	BON1
B1B2_12	pNET	B_OE_B_12	12h	BON1
B1B3_12	pNET	B_OE_B_12	12h	BON1
B1CB1_12	pNET	B_OE_CB_12	12h	BON1	CHD7--BEND2	39	7	CHD7^ENSG00000171316.10	4853	chr8:60743097:+	BEND2^ENSG00000177324.12	50744	chrX:18203915:-	ONLY_REF_SPLICE	["INTERCHROMOSOMAL[chr8--chrX]"]	ENST00000423902.5	1-1665	ENST00000380033.7	493-2400	INFRAME	chr8|+|[0]60741433-60743097[2]<==>chrX|-|[2]18165009-18165223[1]|[0]18171001-18171204[1]|[0]18174030-18174258[0]|[2]18175972-18176093[1]|[0]18177569-18177769[1]|[0]18180510-18180650[1]|[0]18191001-18191108[1]|[0]18195296-18195442[1]|[0]18201815-18201940[1]|[0]18203501-18203915[0]	atggcagatccaggaatgatgagtctttttggcgaggatgggaatattttcagtgaaggtcttgaaggcctcggagaatgtggttacccggaaaatccagtaaatcctatgggtcagcaaatgccaatagaccaaggctttgcctctttacagccatcccttcatcatccttcaactaatcaaaatcaaacaaagctgacacattttgatcactataatcagtatgaacaacaaaagatgcatctgatggatcagccgaacagaatgatgagcaacacccctgggaacggactcgcgtctccgcactcgcagtatcacacccctcccgttcctcaggtgccccatggtggcagtggtggcggtcagatgggtgtctaccctggcatgcagaatgagagg…	MADPGMMSLFGEDGNIFSEGLEGLGECGYPENPVNPMGQQMPIDQGFASLQPSLHHPSTNQNQTKLTHFDHYNQYEQQKMHLMDQPNRMMSNTPGNGLASPHSQYHTPPVPQVPHGGSGGGQMGVYPGMQNERHGQSFVDSSSMWGPRAVQVPDQIRAPYQQQQPQPQPPQPAPSGPPAQGHPQHMQQMGSYMARGDFSMQQHGQPQQRMSQFSQGQEGLNQGNPFIATSGPGHLSHVPQQSPSMAPSLRHSVQQFHHHPSTALHGESVAHSPRFSPNPPQQGAVRPQTLNFSSRSQTVPSPTINNSGQYSRYPYSNLNQGLVNNTGMNQNLGLTNNTPMNQSVPRYPNAVGFPSNSGQGLMHQQPIHPSGSLNQMNTQTMHPSQPQGTYASPPPMSPM…	Chromo|801-861|3.4e-15^Chromo|883-934|4.8e-17^SNF2_N|937-1258|2.1e-66^ResIII|967-1136|1.7e-09^Helicase_C|1292-1404|5.4e-20^CHDCT2|1613-1630|0.035	BEN|505-577|1.8e-13^BEN|690-760|2.1e-15
B1CB2_12	pNET	B_OE_CB_12	12h	BON1	CHD7--BEND2	47	17	CHD7^ENSG00000171316.10	4853	chr8:60743097:+	BEND2^ENSG00000177324.12	50744	chrX:18203915:-	ONLY_REF_SPLICE	["INTERCHROMOSOMAL[chr8--chrX]"]	ENST00000423902.5	1-1665	ENST00000380033.7	493-2400	INFRAME	chr8|+|[0]60741433-60743097[2]<==>chrX|-|[2]18165009-18165223[1]|[0]18171001-18171204[1]|[0]18174030-18174258[0]|[2]18175972-18176093[1]|[0]18177569-18177769[1]|[0]18180510-18180650[1]|[0]18191001-18191108[1]|[0]18195296-18195442[1]|[0]18201815-18201940[1]|[0]18203501-18203915[0]	atggcagatccaggaatgatgagtctttttggcgaggatgggaatattttcagtgaaggtcttgaaggcctcggagaatgtggttacccggaaaatccagtaaatcctatgggtcagcaaatgccaatagaccaaggctttgcctctttacagccatcccttcatcatccttcaactaatcaaaatcaaacaaagctgacacattttgatcactataatcagtatgaacaacaaaagatgcatctgatggatcagccgaacagaatgatgagcaacacccctgggaacggactcgcgtctccgcactcgcagtatcacacccctcccgttcctcaggtgccccatggtggcagtggtggcggtcagatgggtgtctaccctggcatgcagaatgagagg…	MADPGMMSLFGEDGNIFSEGLEGLGECGYPENPVNPMGQQMPIDQGFASLQPSLHHPSTNQNQTKLTHFDHYNQYEQQKMHLMDQPNRMMSNTPGNGLASPHSQYHTPPVPQVPHGGSGGGQMGVYPGMQNERHGQSFVDSSSMWGPRAVQVPDQIRAPYQQQQPQPQPPQPAPSGPPAQGHPQHMQQMGSYMARGDFSMQQHGQPQQRMSQFSQGQEGLNQGNPFIATSGPGHLSHVPQQSPSMAPSLRHSVQQFHHHPSTALHGESVAHSPRFSPNPPQQGAVRPQTLNFSSRSQTVPSPTINNSGQYSRYPYSNLNQGLVNNTGMNQNLGLTNNTPMNQSVPRYPNAVGFPSNSGQGLMHQQPIHPSGSLNQMNTQTMHPSQPQGTYASPPPMSPM…	Chromo|801-861|3.4e-15^Chromo|883-934|4.8e-17^SNF2_N|937-1258|2.1e-66^ResIII|967-1136|1.7e-09^Helicase_C|1292-1404|5.4e-20^CHDCT2|1613-1630|0.035	BEN|505-577|1.8e-13^BEN|690-760|2.1e-15
B1CB3_12	pNET	B_OE_CB_12	12h	BON1	CHD7--BEND2	8	0	CHD7^ENSG00000171316.10	4853	chr8:60743097:+	BEND2^ENSG00000177324.12	50744	chrX:18203915:-	ONLY_REF_SPLICE	["INTERCHROMOSOMAL[chr8--chrX]"]	ENST00000423902.5	1-1665	ENST00000380033.7	493-2400	INFRAME	chr8|+|[0]60741433-60743097[2]<==>chrX|-|[2]18165009-18165223[1]|[0]18171001-18171204[1]|[0]18174030-18174258[0]|[2]18175972-18176093[1]|[0]18177569-18177769[1]|[0]18180510-18180650[1]|[0]18191001-18191108[1]|[0]18195296-18195442[1]|[0]18201815-18201940[1]|[0]18203501-18203915[0]	atggcagatccaggaatgatgagtctttttggcgaggatgggaatattttcagtgaaggtcttgaaggcctcggagaatgtggttacccggaaaatccagtaaatcctatgggtcagcaaatgccaatagaccaaggctttgcctctttacagccatcccttcatcatccttcaactaatcaaaatcaaacaaagctgacacattttgatcactataatcagtatgaacaacaaaagatgcatctgatggatcagccgaacagaatgatgagcaacacccctgggaacggactcgcgtctccgcactcgcagtatcacacccctcccgttcctcaggtgccccatggtggcagtggtggcggtcagatgggtgtctaccctggcatgcagaatgagagg…	MADPGMMSLFGEDGNIFSEGLEGLGECGYPENPVNPMGQQMPIDQGFASLQPSLHHPSTNQNQTKLTHFDHYNQYEQQKMHLMDQPNRMMSNTPGNGLASPHSQYHTPPVPQVPHGGSGGGQMGVYPGMQNERHGQSFVDSSSMWGPRAVQVPDQIRAPYQQQQPQPQPPQPAPSGPPAQGHPQHMQQMGSYMARGDFSMQQHGQPQQRMSQFSQGQEGLNQGNPFIATSGPGHLSHVPQQSPSMAPSLRHSVQQFHHHPSTALHGESVAHSPRFSPNPPQQGAVRPQTLNFSSRSQTVPSPTINNSGQYSRYPYSNLNQGLVNNTGMNQNLGLTNNTPMNQSVPRYPNAVGFPSNSGQGLMHQQPIHPSGSLNQMNTQTMHPSQPQGTYASPPPMSPM…	Chromo|801-861|3.4e-15^Chromo|883-934|4.8e-17^SNF2_N|937-1258|2.1e-66^ResIII|967-1136|1.7e-09^Helicase_C|1292-1404|5.4e-20^CHDCT2|1613-1630|0.035	BEN|505-577|1.8e-13^BEN|690-760|2.1e-15
B1E1_12	pNET	B_OE_E_12	12h	BON1
B1E2_12	pNET	B_OE_E_12	12h	BON1
B1E3_12	pNET	B_OE_E_12	12h	BON1
B1EB1_12	pNET	B_OE_EB_12	12h	BON1	EWSR1--BEND2	264	27	EWSR1^ENSG00000182944.16	11554	chr22:29287134:+	BEND2^ENSG00000177324.12	34519	chrX:18180650:-	ONLY_REF_SPLICE	["INTERCHROMOSOMAL[chr22--chrX]"]	ENST00000414183.5	1-811	ENST00000380033.7	1289-2400	INFRAME	chr22|+|[0]29268337-29268349[0]|[1]29272216-29272252[1]|[2]29272380-29272431[2]|[0]29273741-29273864[0]|[1]29274265-29274282[0]|[1]29278030-29278216[1]|[2]29282390-29282557[1]|[2]29286923-29287134[0]<==>chrX|-|[2]18165009-18165223[1]|[0]18171001-18171204[1]|[0]18174030-18174258[0]|[2]18175972-18176093[1]|[0]18177569-18177769[1]|[0]18180510-18180650[1]	atggcgtccacggattacagtacctatagccaagctgcagcgcagcagggctacagtgcttacaccgcccagcccactcaaggatatgcacagaccacccaggcatatgggcaacaaagctatggaacctatggacagcccactgatgtcagctatacccaggctcagaccactgcaacctatgggcagaccgcctatgcaacttcttatggacagcctcccactgtagaagggaccagtacaggttatactactccaactgccccccaggcatacagccagcctgtccaggggtatggcactggtgcttatgataccaccactgctacagtcaccaccacccaggcctcctatgcagctcagtctgcatatggcactcagcctgcttatccagcctat…	MASTDYSTYSQAAAQQGYSAYTAQPTQGYAQTTQAYGQQSYGTYGQPTDVSYTQAQTTATYGQTAYATSYGQPPTVEGTSTGYTTPTAPQAYSQPVQGYGTGAYDTTTATVTTTQASYAAQSAYGTQPAYPAYGQQPAATAPTRPQDGNKPTETSQPQSSTGGYNQPSLGYGQSNYSYPQVPGSYPMQPVTAPPSYPPTSYSSTQPTSYDQSSYSQQNTYGQPSSYGQQSSYGQQSSYGQQPPTSYPPQTGSYSQAPSQYSQQSSSYGQQTLLPLNILVKVDTNTENSVNTMNRSTLLDSDSGQDSSSSSVCIPPKYGYLGDPKRNVRVLKIHLLAVQNMAKPKQAACYLVRILFSKEILISSSVDIHLKDSQSLDPNKMAALREYLATTFPTCDLHEH…	RRM_1|368-446|3.3e-13^zf-RanBP|523-553|1.2e-16	.
B1EB2_12	pNET	B_OE_EB_12	12h	BON1	EWSR1--BEND2	179	11	EWSR1^ENSG00000182944.16	11554	chr22:29287134:+	BEND2^ENSG00000177324.12	34519	chrX:18180650:-	ONLY_REF_SPLICE	["INTERCHROMOSOMAL[chr22--chrX]"]	ENST00000414183.5	1-811	ENST00000380033.7	1289-2400	INFRAME	chr22|+|[0]29268337-29268349[0]|[1]29272216-29272252[1]|[2]29272380-29272431[2]|[0]29273741-29273864[0]|[1]29274265-29274282[0]|[1]29278030-29278216[1]|[2]29282390-29282557[1]|[2]29286923-29287134[0]<==>chrX|-|[2]18165009-18165223[1]|[0]18171001-18171204[1]|[0]18174030-18174258[0]|[2]18175972-18176093[1]|[0]18177569-18177769[1]|[0]18180510-18180650[1]	atggcgtccacggattacagtacctatagccaagctgcagcgcagcagggctacagtgcttacaccgcccagcccactcaaggatatgcacagaccacccaggcatatgggcaacaaagctatggaacctatggacagcccactgatgtcagctatacccaggctcagaccactgcaacctatgggcagaccgcctatgcaacttcttatggacagcctcccactgtagaagggaccagtacaggttatactactccaactgccccccaggcatacagccagcctgtccaggggtatggcactggtgcttatgataccaccactgctacagtcaccaccacccaggcctcctatgcagctcagtctgcatatggcactcagcctgcttatccagcctat…	MASTDYSTYSQAAAQQGYSAYTAQPTQGYAQTTQAYGQQSYGTYGQPTDVSYTQAQTTATYGQTAYATSYGQPPTVEGTSTGYTTPTAPQAYSQPVQGYGTGAYDTTTATVTTTQASYAAQSAYGTQPAYPAYGQQPAATAPTRPQDGNKPTETSQPQSSTGGYNQPSLGYGQSNYSYPQVPGSYPMQPVTAPPSYPPTSYSSTQPTSYDQSSYSQQNTYGQPSSYGQQSSYGQQSSYGQQPPTSYPPQTGSYSQAPSQYSQQSSSYGQQTLLPLNILVKVDTNTENSVNTMNRSTLLDSDSGQDSSSSSVCIPPKYGYLGDPKRNVRVLKIHLLAVQNMAKPKQAACYLVRILFSKEILISSSVDIHLKDSQSLDPNKMAALREYLATTFPTCDLHEH…	RRM_1|368-446|3.3e-13^zf-RanBP|523-553|1.2e-16	.
B1EB3_12	pNET	B_OE_EB_12	12h	BON1	EWSR1--BEND2	43	0	EWSR1^ENSG00000182944.16	11554	chr22:29287134:+	BEND2^ENSG00000177324.12	34519	chrX:18180650:-	ONLY_REF_SPLICE	["INTERCHROMOSOMAL[chr22--chrX]"]	ENST00000414183.5	1-811	ENST00000380033.7	1289-2400	INFRAME	chr22|+|[0]29268337-29268349[0]|[1]29272216-29272252[1]|[2]29272380-29272431[2]|[0]29273741-29273864[0]|[1]29274265-29274282[0]|[1]29278030-29278216[1]|[2]29282390-29282557[1]|[2]29286923-29287134[0]<==>chrX|-|[2]18165009-18165223[1]|[0]18171001-18171204[1]|[0]18174030-18174258[0]|[2]18175972-18176093[1]|[0]18177569-18177769[1]|[0]18180510-18180650[1]	atggcgtccacggattacagtacctatagccaagctgcagcgcagcagggctacagtgcttacaccgcccagcccactcaaggatatgcacagaccacccaggcatatgggcaacaaagctatggaacctatggacagcccactgatgtcagctatacccaggctcagaccactgcaacctatgggcagaccgcctatgcaacttcttatggacagcctcccactgtagaagggaccagtacaggttatactactccaactgccccccaggcatacagccagcctgtccaggggtatggcactggtgcttatgataccaccactgctacagtcaccaccacccaggcctcctatgcagctcagtctgcatatggcactcagcctgcttatccagcctat…	MASTDYSTYSQAAAQQGYSAYTAQPTQGYAQTTQAYGQQSYGTYGQPTDVSYTQAQTTATYGQTAYATSYGQPPTVEGTSTGYTTPTAPQAYSQPVQGYGTGAYDTTTATVTTTQASYAAQSAYGTQPAYPAYGQQPAATAPTRPQDGNKPTETSQPQSSTGGYNQPSLGYGQSNYSYPQVPGSYPMQPVTAPPSYPPTSYSSTQPTSYDQSSYSQQNTYGQPSSYGQQSSYGQQSSYGQQPPTSYPPQTGSYSQAPSQYSQQSSSYGQQTLLPLNILVKVDTNTENSVNTMNRSTLLDSDSGQDSSSSSVCIPPKYGYLGDPKRNVRVLKIHLLAVQNMAKPKQAACYLVRILFSKEILISSSVDIHLKDSQSLDPNKMAALREYLATTFPTCDLHEH…	RRM_1|368-446|3.3e-13^zf-RanBP|523-553|1.2e-16	.
B1M1_48	pNET	B_control_M_48	48h	BON1
B1M2_48	pNET	B_control_M_48	48h	BON1
B1M3_48	pNET	B_control_M_48	48h	BON1
B1B1_48	pNET	B_OE_B_48	48h	BON1
B1B2_48	pNET	B_OE_B_48	48h	BON1
B1B3_48	pNET	B_OE_B_48	48h	BON1
B1CB1_48	pNET	B_OE_CB_48	48h	BON1	CHD7--BEND2	27	15	CHD7^ENSG00000171316.10	4853	chr8:60743097:+	BEND2^ENSG00000177324.12	50744	chrX:18203915:-	ONLY_REF_SPLICE	["INTERCHROMOSOMAL[chr8--chrX]"]	ENST00000423902.5	1-1665	ENST00000380033.7	493-2400	INFRAME	chr8|+|[0]60741433-60743097[2]<==>chrX|-|[2]18165009-18165223[1]|[0]18171001-18171204[1]|[0]18174030-18174258[0]|[2]18175972-18176093[1]|[0]18177569-18177769[1]|[0]18180510-18180650[1]|[0]18191001-18191108[1]|[0]18195296-18195442[1]|[0]18201815-18201940[1]|[0]18203501-18203915[0]	atggcagatccaggaatgatgagtctttttggcgaggatgggaatattttcagtgaaggtcttgaaggcctcggagaatgtggttacccggaaaatccagtaaatcctatgggtcagcaaatgccaatagaccaaggctttgcctctttacagccatcccttcatcatccttcaactaatcaaaatcaaacaaagctgacacattttgatcactataatcagtatgaacaacaaaagatgcatctgatggatcagccgaacagaatgatgagcaacacccctgggaacggactcgcgtctccgcactcgcagtatcacacccctcccgttcctcaggtgccccatggtggcagtggtggcggtcagatgggtgtctaccctggcatgcagaatgagagg…	MADPGMMSLFGEDGNIFSEGLEGLGECGYPENPVNPMGQQMPIDQGFASLQPSLHHPSTNQNQTKLTHFDHYNQYEQQKMHLMDQPNRMMSNTPGNGLASPHSQYHTPPVPQVPHGGSGGGQMGVYPGMQNERHGQSFVDSSSMWGPRAVQVPDQIRAPYQQQQPQPQPPQPAPSGPPAQGHPQHMQQMGSYMARGDFSMQQHGQPQQRMSQFSQGQEGLNQGNPFIATSGPGHLSHVPQQSPSMAPSLRHSVQQFHHHPSTALHGESVAHSPRFSPNPPQQGAVRPQTLNFSSRSQTVPSPTINNSGQYSRYPYSNLNQGLVNNTGMNQNLGLTNNTPMNQSVPRYPNAVGFPSNSGQGLMHQQPIHPSGSLNQMNTQTMHPSQPQGTYASPPPMSPM…	Chromo|801-861|3.4e-15^Chromo|883-934|4.8e-17^SNF2_N|937-1258|2.1e-66^ResIII|967-1136|1.7e-09^Helicase_C|1292-1404|5.4e-20^CHDCT2|1613-1630|0.035	BEN|505-577|1.8e-13^BEN|690-760|2.1e-15
B1CB2_48	pNET	B_OE_CB_48	48h	BON1	CHD7--BEND2	8	0	CHD7^ENSG00000171316.10	4853	chr8:60743097:+	BEND2^ENSG00000177324.12	50744	chrX:18203915:-	ONLY_REF_SPLICE	["INTERCHROMOSOMAL[chr8--chrX]"]	ENST00000423902.5	1-1665	ENST00000380033.7	493-2400	INFRAME	chr8|+|[0]60741433-60743097[2]<==>chrX|-|[2]18165009-18165223[1]|[0]18171001-18171204[1]|[0]18174030-18174258[0]|[2]18175972-18176093[1]|[0]18177569-18177769[1]|[0]18180510-18180650[1]|[0]18191001-18191108[1]|[0]18195296-18195442[1]|[0]18201815-18201940[1]|[0]18203501-18203915[0]	atggcagatccaggaatgatgagtctttttggcgaggatgggaatattttcagtgaaggtcttgaaggcctcggagaatgtggttacccggaaaatccagtaaatcctatgggtcagcaaatgccaatagaccaaggctttgcctctttacagccatcccttcatcatccttcaactaatcaaaatcaaacaaagctgacacattttgatcactataatcagtatgaacaacaaaagatgcatctgatggatcagccgaacagaatgatgagcaacacccctgggaacggactcgcgtctccgcactcgcagtatcacacccctcccgttcctcaggtgccccatggtggcagtggtggcggtcagatgggtgtctaccctggcatgcagaatgagagg…	MADPGMMSLFGEDGNIFSEGLEGLGECGYPENPVNPMGQQMPIDQGFASLQPSLHHPSTNQNQTKLTHFDHYNQYEQQKMHLMDQPNRMMSNTPGNGLASPHSQYHTPPVPQVPHGGSGGGQMGVYPGMQNERHGQSFVDSSSMWGPRAVQVPDQIRAPYQQQQPQPQPPQPAPSGPPAQGHPQHMQQMGSYMARGDFSMQQHGQPQQRMSQFSQGQEGLNQGNPFIATSGPGHLSHVPQQSPSMAPSLRHSVQQFHHHPSTALHGESVAHSPRFSPNPPQQGAVRPQTLNFSSRSQTVPSPTINNSGQYSRYPYSNLNQGLVNNTGMNQNLGLTNNTPMNQSVPRYPNAVGFPSNSGQGLMHQQPIHPSGSLNQMNTQTMHPSQPQGTYASPPPMSPM…	Chromo|801-861|3.4e-15^Chromo|883-934|4.8e-17^SNF2_N|937-1258|2.1e-66^ResIII|967-1136|1.7e-09^Helicase_C|1292-1404|5.4e-20^CHDCT2|1613-1630|0.035	BEN|505-577|1.8e-13^BEN|690-760|2.1e-15
B1CB3_48	pNET	B_OE_CB_48	48h	BON1	CHD7--BEND2	21	7	CHD7^ENSG00000171316.10	4853	chr8:60743097:+	BEND2^ENSG00000177324.12	50744	chrX:18203915:-	ONLY_REF_SPLICE	["INTERCHROMOSOMAL[chr8--chrX]"]	ENST00000423902.5	1-1665	ENST00000380033.7	493-2400	INFRAME	chr8|+|[0]60741433-60743097[2]<==>chrX|-|[2]18165009-18165223[1]|[0]18171001-18171204[1]|[0]18174030-18174258[0]|[2]18175972-18176093[1]|[0]18177569-18177769[1]|[0]18180510-18180650[1]|[0]18191001-18191108[1]|[0]18195296-18195442[1]|[0]18201815-18201940[1]|[0]18203501-18203915[0]	atggcagatccaggaatgatgagtctttttggcgaggatgggaatattttcagtgaaggtcttgaaggcctcggagaatgtggttacccggaaaatccagtaaatcctatgggtcagcaaatgccaatagaccaaggctttgcctctttacagccatcccttcatcatccttcaactaatcaaaatcaaacaaagctgacacattttgatcactataatcagtatgaacaacaaaagatgcatctgatggatcagccgaacagaatgatgagcaacacccctgggaacggactcgcgtctccgcactcgcagtatcacacccctcccgttcctcaggtgccccatggtggcagtggtggcggtcagatgggtgtctaccctggcatgcagaatgagagg…	MADPGMMSLFGEDGNIFSEGLEGLGECGYPENPVNPMGQQMPIDQGFASLQPSLHHPSTNQNQTKLTHFDHYNQYEQQKMHLMDQPNRMMSNTPGNGLASPHSQYHTPPVPQVPHGGSGGGQMGVYPGMQNERHGQSFVDSSSMWGPRAVQVPDQIRAPYQQQQPQPQPPQPAPSGPPAQGHPQHMQQMGSYMARGDFSMQQHGQPQQRMSQFSQGQEGLNQGNPFIATSGPGHLSHVPQQSPSMAPSLRHSVQQFHHHPSTALHGESVAHSPRFSPNPPQQGAVRPQTLNFSSRSQTVPSPTINNSGQYSRYPYSNLNQGLVNNTGMNQNLGLTNNTPMNQSVPRYPNAVGFPSNSGQGLMHQQPIHPSGSLNQMNTQTMHPSQPQGTYASPPPMSPM…	Chromo|801-861|3.4e-15^Chromo|883-934|4.8e-17^SNF2_N|937-1258|2.1e-66^ResIII|967-1136|1.7e-09^Helicase_C|1292-1404|5.4e-20^CHDCT2|1613-1630|0.035	BEN|505-577|1.8e-13^BEN|690-760|2.1e-15
B1E1_48	pNET	B_OE_E_48	48h	BON1
B1E2_48	pNET	B_OE_E_48	48h	BON1
B1E3_48	pNET	B_OE_E_48	48h	BON1
B1EB1_48	pNET	B_OE_EB_48	48h	BON1	EWSR1--BEND2	581	95	EWSR1^ENSG00000182944.16	11554	chr22:29287134:+	BEND2^ENSG00000177324.12	34519	chrX:18180650:-	ONLY_REF_SPLICE	["INTERCHROMOSOMAL[chr22--chrX]"]	ENST00000414183.5	1-811	ENST00000380033.7	1289-2400	INFRAME	chr22|+|[0]29268337-29268349[0]|[1]29272216-29272252[1]|[2]29272380-29272431[2]|[0]29273741-29273864[0]|[1]29274265-29274282[0]|[1]29278030-29278216[1]|[2]29282390-29282557[1]|[2]29286923-29287134[0]<==>chrX|-|[2]18165009-18165223[1]|[0]18171001-18171204[1]|[0]18174030-18174258[0]|[2]18175972-18176093[1]|[0]18177569-18177769[1]|[0]18180510-18180650[1]	atggcgtccacggattacagtacctatagccaagctgcagcgcagcagggctacagtgcttacaccgcccagcccactcaaggatatgcacagaccacccaggcatatgggcaacaaagctatggaacctatggacagcccactgatgtcagctatacccaggctcagaccactgcaacctatgggcagaccgcctatgcaacttcttatggacagcctcccactgtagaagggaccagtacaggttatactactccaactgccccccaggcatacagccagcctgtccaggggtatggcactggtgcttatgataccaccactgctacagtcaccaccacccaggcctcctatgcagctcagtctgcatatggcactcagcctgcttatccagcctat…	MASTDYSTYSQAAAQQGYSAYTAQPTQGYAQTTQAYGQQSYGTYGQPTDVSYTQAQTTATYGQTAYATSYGQPPTVEGTSTGYTTPTAPQAYSQPVQGYGTGAYDTTTATVTTTQASYAAQSAYGTQPAYPAYGQQPAATAPTRPQDGNKPTETSQPQSSTGGYNQPSLGYGQSNYSYPQVPGSYPMQPVTAPPSYPPTSYSSTQPTSYDQSSYSQQNTYGQPSSYGQQSSYGQQSSYGQQPPTSYPPQTGSYSQAPSQYSQQSSSYGQQTLLPLNILVKVDTNTENSVNTMNRSTLLDSDSGQDSSSSSVCIPPKYGYLGDPKRNVRVLKIHLLAVQNMAKPKQAACYLVRILFSKEILISSSVDIHLKDSQSLDPNKMAALREYLATTFPTCDLHEH…	RRM_1|368-446|3.3e-13^zf-RanBP|523-553|1.2e-16	.
B1EB2_48	pNET	B_OE_EB_48	48h	BON1	EWSR1--BEND2	701	118	EWSR1^ENSG00000182944.16	11554	chr22:29287134:+	BEND2^ENSG00000177324.12	34519	chrX:18180650:-	ONLY_REF_SPLICE	["INTERCHROMOSOMAL[chr22--chrX]"]	ENST00000414183.5	1-811	ENST00000380033.7	1289-2400	INFRAME	chr22|+|[0]29268337-29268349[0]|[1]29272216-29272252[1]|[2]29272380-29272431[2]|[0]29273741-29273864[0]|[1]29274265-29274282[0]|[1]29278030-29278216[1]|[2]29282390-29282557[1]|[2]29286923-29287134[0]<==>chrX|-|[2]18165009-18165223[1]|[0]18171001-18171204[1]|[0]18174030-18174258[0]|[2]18175972-18176093[1]|[0]18177569-18177769[1]|[0]18180510-18180650[1]	atggcgtccacggattacagtacctatagccaagctgcagcgcagcagggctacagtgcttacaccgcccagcccactcaaggatatgcacagaccacccaggcatatgggcaacaaagctatggaacctatggacagcccactgatgtcagctatacccaggctcagaccactgcaacctatgggcagaccgcctatgcaacttcttatggacagcctcccactgtagaagggaccagtacaggttatactactccaactgccccccaggcatacagccagcctgtccaggggtatggcactggtgcttatgataccaccactgctacagtcaccaccacccaggcctcctatgcagctcagtctgcatatggcactcagcctgcttatccagcctat…	MASTDYSTYSQAAAQQGYSAYTAQPTQGYAQTTQAYGQQSYGTYGQPTDVSYTQAQTTATYGQTAYATSYGQPPTVEGTSTGYTTPTAPQAYSQPVQGYGTGAYDTTTATVTTTQASYAAQSAYGTQPAYPAYGQQPAATAPTRPQDGNKPTETSQPQSSTGGYNQPSLGYGQSNYSYPQVPGSYPMQPVTAPPSYPPTSYSSTQPTSYDQSSYSQQNTYGQPSSYGQQSSYGQQSSYGQQPPTSYPPQTGSYSQAPSQYSQQSSSYGQQTLLPLNILVKVDTNTENSVNTMNRSTLLDSDSGQDSSSSSVCIPPKYGYLGDPKRNVRVLKIHLLAVQNMAKPKQAACYLVRILFSKEILISSSVDIHLKDSQSLDPNKMAALREYLATTFPTCDLHEH…	RRM_1|368-446|3.3e-13^zf-RanBP|523-553|1.2e-16	.
B1EB3_48	pNET	B_OE_EB_48	48h	BON1	EWSR1--BEND2	614	117	EWSR1^ENSG00000182944.16	11554	chr22:29287134:+	BEND2^ENSG00000177324.12	34519	chrX:18180650:-	ONLY_REF_SPLICE	["INTERCHROMOSOMAL[chr22--chrX]"]	ENST00000414183.5	1-811	ENST00000380033.7	1289-2400	INFRAME	chr22|+|[0]29268337-29268349[0]|[1]29272216-29272252[1]|[2]29272380-29272431[2]|[0]29273741-29273864[0]|[1]29274265-29274282[0]|[1]29278030-29278216[1]|[2]29282390-29282557[1]|[2]29286923-29287134[0]<==>chrX|-|[2]18165009-18165223[1]|[0]18171001-18171204[1]|[0]18174030-18174258[0]|[2]18175972-18176093[1]|[0]18177569-18177769[1]|[0]18180510-18180650[1]	atggcgtccacggattacagtacctatagccaagctgcagcgcagcagggctacagtgcttacaccgcccagcccactcaaggatatgcacagaccacccaggcatatgggcaacaaagctatggaacctatggacagcccactgatgtcagctatacccaggctcagaccactgcaacctatgggcagaccgcctatgcaacttcttatggacagcctcccactgtagaagggaccagtacaggttatactactccaactgccccccaggcatacagccagcctgtccaggggtatggcactggtgcttatgataccaccactgctacagtcaccaccacccaggcctcctatgcagctcagtctgcatatggcactcagcctgcttatccagcctat…	MASTDYSTYSQAAAQQGYSAYTAQPTQGYAQTTQAYGQQSYGTYGQPTDVSYTQAQTTATYGQTAYATSYGQPPTVEGTSTGYTTPTAPQAYSQPVQGYGTGAYDTTTATVTTTQASYAAQSAYGTQPAYPAYGQQPAATAPTRPQDGNKPTETSQPQSSTGGYNQPSLGYGQSNYSYPQVPGSYPMQPVTAPPSYPPTSYSSTQPTSYDQSSYSQQNTYGQPSSYGQQSSYGQQSSYGQQPPTSYPPQTGSYSQAPSQYSQQSSSYGQQTLLPLNILVKVDTNTENSVNTMNRSTLLDSDSGQDSSSSSVCIPPKYGYLGDPKRNVRVLKIHLLAVQNMAKPKQAACYLVRILFSKEILISSSVDIHLKDSQSLDPNKMAALREYLATTFPTCDLHEH…	RRM_1|368-446|3.3e-13^zf-RanBP|523-553|1.2e-16	.
QGM1_48	pNET	QG_control_M_48	h48	QGP1
QGM2_48	pNET	QG_control_M_48	h48	QGP1
QGM3_48	pNET	QG_control_M_48	h48	QGP1
QGB1_48	pNET	QG_OE_B_48	h48	QGP1
QGB2_48	pNET	QG_OE_B_48	h48	QGP1
QGB3_48	pNET	QG_OE_B_48	h48	QGP1
QGEB1_48	pNET	QG_OE_EB_48	h48	QGP1	EWSR1--BEND2	190	25	EWSR1^ENSG00000182944.16	11554	chr22:29287134:+	BEND2^ENSG00000177324.12	34519	chrX:18180650:-	ONLY_REF_SPLICE	["INTERCHROMOSOMAL[chr22--chrX]"]	ENST00000414183.5	1-811	ENST00000380033.7	1289-2400	INFRAME	chr22|+|[0]29268337-29268349[0]|[1]29272216-29272252[1]|[2]29272380-29272431[2]|[0]29273741-29273864[0]|[1]29274265-29274282[0]|[1]29278030-29278216[1]|[2]29282390-29282557[1]|[2]29286923-29287134[0]<==>chrX|-|[2]18165009-18165223[1]|[0]18171001-18171204[1]|[0]18174030-18174258[0]|[2]18175972-18176093[1]|[0]18177569-18177769[1]|[0]18180510-18180650[1]	atggcgtccacggattacagtacctatagccaagctgcagcgcagcagggctacagtgcttacaccgcccagcccactcaaggatatgcacagaccacccaggcatatgggcaacaaagctatggaacctatggacagcccactgatgtcagctatacccaggctcagaccactgcaacctatgggcagaccgcctatgcaacttcttatggacagcctcccactgtagaagggaccagtacaggttatactactccaactgccccccaggcatacagccagcctgtccaggggtatggcactggtgcttatgataccaccactgctacagtcaccaccacccaggcctcctatgcagctcagtctgcatatggcactcagcctgcttatccagcctat…	MASTDYSTYSQAAAQQGYSAYTAQPTQGYAQTTQAYGQQSYGTYGQPTDVSYTQAQTTATYGQTAYATSYGQPPTVEGTSTGYTTPTAPQAYSQPVQGYGTGAYDTTTATVTTTQASYAAQSAYGTQPAYPAYGQQPAATAPTRPQDGNKPTETSQPQSSTGGYNQPSLGYGQSNYSYPQVPGSYPMQPVTAPPSYPPTSYSSTQPTSYDQSSYSQQNTYGQPSSYGQQSSYGQQSSYGQQPPTSYPPQTGSYSQAPSQYSQQSSSYGQQTLLPLNILVKVDTNTENSVNTMNRSTLLDSDSGQDSSSSSVCIPPKYGYLGDPKRNVRVLKIHLLAVQNMAKPKQAACYLVRILFSKEILISSSVDIHLKDSQSLDPNKMAALREYLATTFPTCDLHEH…	RRM_1|368-446|3.3e-13^zf-RanBP|523-553|1.2e-16	.
QGEB2_48	pNET	QG_OE_EB_48	h48	QGP1	EWSR1--BEND2	138	28	EWSR1^ENSG00000182944.16	11554	chr22:29287134:+	BEND2^ENSG00000177324.12	34519	chrX:18180650:-	ONLY_REF_SPLICE	["INTERCHROMOSOMAL[chr22--chrX]"]	ENST00000414183.5	1-811	ENST00000380033.7	1289-2400	INFRAME	chr22|+|[0]29268337-29268349[0]|[1]29272216-29272252[1]|[2]29272380-29272431[2]|[0]29273741-29273864[0]|[1]29274265-29274282[0]|[1]29278030-29278216[1]|[2]29282390-29282557[1]|[2]29286923-29287134[0]<==>chrX|-|[2]18165009-18165223[1]|[0]18171001-18171204[1]|[0]18174030-18174258[0]|[2]18175972-18176093[1]|[0]18177569-18177769[1]|[0]18180510-18180650[1]	atggcgtccacggattacagtacctatagccaagctgcagcgcagcagggctacagtgcttacaccgcccagcccactcaaggatatgcacagaccacccaggcatatgggcaacaaagctatggaacctatggacagcccactgatgtcagctatacccaggctcagaccactgcaacctatgggcagaccgcctatgcaacttcttatggacagcctcccactgtagaagggaccagtacaggttatactactccaactgccccccaggcatacagccagcctgtccaggggtatggcactggtgcttatgataccaccactgctacagtcaccaccacccaggcctcctatgcagctcagtctgcatatggcactcagcctgcttatccagcctat…	MASTDYSTYSQAAAQQGYSAYTAQPTQGYAQTTQAYGQQSYGTYGQPTDVSYTQAQTTATYGQTAYATSYGQPPTVEGTSTGYTTPTAPQAYSQPVQGYGTGAYDTTTATVTTTQASYAAQSAYGTQPAYPAYGQQPAATAPTRPQDGNKPTETSQPQSSTGGYNQPSLGYGQSNYSYPQVPGSYPMQPVTAPPSYPPTSYSSTQPTSYDQSSYSQQNTYGQPSSYGQQSSYGQQSSYGQQPPTSYPPQTGSYSQAPSQYSQQSSSYGQQTLLPLNILVKVDTNTENSVNTMNRSTLLDSDSGQDSSSSSVCIPPKYGYLGDPKRNVRVLKIHLLAVQNMAKPKQAACYLVRILFSKEILISSSVDIHLKDSQSLDPNKMAALREYLATTFPTCDLHEH…	RRM_1|368-446|3.3e-13^zf-RanBP|523-553|1.2e-16	.
QGEB3_48	pNET	QG_OE_EB_48	h48	QGP1	EWSR1--BEND2	187	28	EWSR1^ENSG00000182944.16	11554	chr22:29287134:+	BEND2^ENSG00000177324.12	34519	chrX:18180650:-	ONLY_REF_SPLICE	["INTERCHROMOSOMAL[chr22--chrX]"]	ENST00000414183.5	1-811	ENST00000380033.7	1289-2400	INFRAME	chr22|+|[0]29268337-29268349[0]|[1]29272216-29272252[1]|[2]29272380-29272431[2]|[0]29273741-29273864[0]|[1]29274265-29274282[0]|[1]29278030-29278216[1]|[2]29282390-29282557[1]|[2]29286923-29287134[0]<==>chrX|-|[2]18165009-18165223[1]|[0]18171001-18171204[1]|[0]18174030-18174258[0]|[2]18175972-18176093[1]|[0]18177569-18177769[1]|[0]18180510-18180650[1]	atggcgtccacggattacagtacctatagccaagctgcagcgcagcagggctacagtgcttacaccgcccagcccactcaaggatatgcacagaccacccaggcatatgggcaacaaagctatggaacctatggacagcccactgatgtcagctatacccaggctcagaccactgcaacctatgggcagaccgcctatgcaacttcttatggacagcctcccactgtagaagggaccagtacaggttatactactccaactgccccccaggcatacagccagcctgtccaggggtatggcactggtgcttatgataccaccactgctacagtcaccaccacccaggcctcctatgcagctcagtctgcatatggcactcagcctgcttatccagcctat…	MASTDYSTYSQAAAQQGYSAYTAQPTQGYAQTTQAYGQQSYGTYGQPTDVSYTQAQTTATYGQTAYATSYGQPPTVEGTSTGYTTPTAPQAYSQPVQGYGTGAYDTTTATVTTTQASYAAQSAYGTQPAYPAYGQQPAATAPTRPQDGNKPTETSQPQSSTGGYNQPSLGYGQSNYSYPQVPGSYPMQPVTAPPSYPPTSYSSTQPTSYDQSSYSQQNTYGQPSSYGQQSSYGQQSSYGQQPPTSYPPQTGSYSQAPSQYSQQSSSYGQQTLLPLNILVKVDTNTENSVNTMNRSTLLDSDSGQDSSSSSVCIPPKYGYLGDPKRNVRVLKIHLLAVQNMAKPKQAACYLVRILFSKEILISSSVDIHLKDSQSLDPNKMAALREYLATTFPTCDLHEH…	RRM_1|368-446|3.3e-13^zf-RanBP|523-553|1.2e-16	.
QGE1_48	pNET	QG_OE_E_48	h48	QGP1
QGE2_48	pNET	QG_OE_E_48	h48	QGP1
QGE3_48	pNET	QG_OE_E_48	h48	QGP1
